# Supplementary material for: Late pregnancy screening for preeclampsia with a urinary point-of-care test for misfolded proteins
Source: PLoS One. 2020 May 20;15(5):e0233214. doi: 10.1371/journal.pone.0233214 (PMC7239432; doi:10.1371/journal.pone.0233214)
Supplement: S1 Data — (XLSX) [file pone.0233214.s002.xlsx]

## Sheet: Sheet1
ID	Age	GA at Admission (Weeks)	Admitted for: (1 For delivery; 2 Vaginal bleeding or discharge; 3 Elevated blood pressure; 4 Abnormal fetal status; 5 Abnormal umbilical cord blood flow; 6 Cervical dilation; 7 Irregular abdominal pain; 8 Irregular abdominal pain accompanied with vaginal bleeding or discharge; 9 Oligohydramnios; 10 Thrombocytopenia; 11 Regular abdominal pain; 12 Regular abdominal pain accompanied with vaginal ble…	GA at Diagnosis (Weeks)	Preeclampsia Diagnosis According to Guideline (0, Normal; 1, Mild PE; 2, sPE)	CapCord Test (0, Negative; 1, Positive)	6 patterns	GA at Sampling (Weeks)	Systolic Pressure at Sampling	Diastolic Pressure at Sampling	Elevated BP at Sampling (0,No; 1, Yes)	Proteinuria dipstick reading result at Sampling (0, No data;1, -; 2,±; 3, +; 4, ++; 5, +++; 6, +++ or more)	Proteins in 24 hour urine result at Sampling (g/24h, standard 0.3g/24h)	Proteinuria at Sampling(0,No; 1,Yes)	GA at Outcome or Discharge (Weeks)	Labour（0，unknow；1，Yes）	Type of PE(0 unknown;1 pre-term PE; 2 term)	Multiple Pregnancy (0, No; 1, Yes)	Diabetes (0, Unknown; 1, Primary Diabetes; 2, Gestational Diabetes)	Hypertension (0, No; 1, Primary Hypertension; 2, Gestational Hypertension)	Previous PE (0, No; 1, Mild PE; 2, sPE)	Group (0, Training Set; 1, Validation Set)	Detect in PE(0,no;1,yes)	False positive in non-PE(0,no;1,yes)
1	28	39	1	/	0	0	b	39	118	69	0	4	No Data	1	39.2857	1	/	0	0	0	0	0		0
2	30	37.4286	1	/	0	0	a	37.4286	106	77	0	1	No Data	0	37.7143	1	/	0	0	0	0	1		0
3	34	35.8571	7	/	0	0	a	35.8571	93	62	0	2	No Data	0	36.1429	1	/	0	0	0	0	1		0
4	31	38.8571	1	/	0	0	a	38.8571	124	72	0	3	0.3	1	39	1	/	0	0	0	0	1		0
5	34	38.5714	1	/	0	0	a	38.5714	127	86	0	2	No Data	0	38.7143	1	/	0	0	0	0	0		0
6	37	38.8571	1	/	0	0	a	38.8571	115	78	0	3	0.7	1	39	1	/	0	0	0	0	1		0
7	27	39	4	/	0	0	a	39.8571	104	61	0	1	No Data	0	39.8571	1	/	0	0	0	0	0		0
8	35	39.1429	1	/	0	0	a	39.4286	110	70	0	1	No Data	0	39.4286	1	/	0	0	0	0	1		0
9	29	36.1429	2	/	0	0	b	36.2857	120	76	0	1	No Data	0	36.2857	1	/	0	0	0	0	0		0
10	26	39.7143	11	/	0	0	b	39.8571	118	72	0	1	No Data	0	39.8571	1	/	0	0	0	0	0		0
11	33	27.4286	3	27.4286	2	1	e	28.5714	150	90	1	2	6.76	1	28.7143	1	1	0	0	0	1	0	1
12	21	39.1429	8	/	0	0	b	39.1429	112	68	0	1	No Data	0	39.2857	1	/	0	0	0	0	1		0
13	37	38.4286	1	/	0	0	b	38.4286	122	75	0	3	0.2	1	38.5714	1	/	0	0	0	0	0		0
14	29	36.2857	3	36.2857	2	1	e	36.2857	148	96	1	6	No Data	1	36.4286	1	1	0	2	0	1	1	1
15	31	36.1429	4	/	0	0	b	36.1429	131	76	0	4	1	1	36.2857	1	/	0	0	0	0	1		0
16	28	33.4286	3	33.4286	2	1	f	34.7143	150	100	1	6	No Data	1	34.8571	1	1	1	0	0	0	1	1
17	30	30.5714	3	30.5714	2	1	d	30.8571	159	90	1	4	1	1	30.8571	1	1	0	0	0	0	1	1
18	30	38.2857	1	/	0	0	b	38.2857	113	65	0	1	0.1	0	38.7143	1	/	0	0	0	0	1		0
19	34	37.1429	2	/	0	0	a	37.1429	116	73	0	0	0.1	0	37.7143	1	/	0	0	0	0	1		0
20	30	34.4286	16	/	0	0	c	34.4286	139	89	0	3	0.7	1	40.1429	1	/	0	0	0	0	0		0
21	30	38.8571	8	/	0	0	a	38.8571	115	72	0	0	0.1	0	38.8571	1	/	0	0	0	0	0		0
22	32	39.7143	2	/	0	0	a	39.7143	110	65	0	3	No Data	1	39.7143	1	/	0	0	0	0	1		0
23	37	38.2857	1	/	0	0	a	38.2857	114	61	0	1	No Data	0	38.8571	1	/	0	0	0	0	0		0
24	29	36.2857	7	/	0	0	a	36.2857	101	65	0	3	0.3	1	36.7143	1	/	0	0	0	0	0		0
25	34	37	7	/	0	0	a	37	105	61	0	1	0.2	0	37.5714	1	/	0	0	0	0	1		0
26	31	38.2857	1	/	0	0	b	38.4286	130	80	0	1	0.2	0	38.7143	1	/	0	0	0	0	0		0
27	31	35.2857	3	35.2857	2	1	f	35.4286	122	82	0	4	2	1	35.7143	1	1	0	0	0	2	1	1
28	33	29.1429	14	29.1429	2	1	f	29.2857	150	100	1	6	17.82	1	29.7143	1	1	0	0	0	2	0	1
29	33	36.1429	3	36.1429	2	0	b	36.1429	156	105	1	1	No Data	0	36.4286	1	1	0	2	0	2	0	0
30	23	38.5714	11	/	0	0	b	38.5714	118	68	0	1	No Data	0	39	0	/	0	0	0	0	0		0
31	40	37.2857	2	/	0	0	a	37.2857	120	75	0	1	No Data	0	37.2857	1	/	0	0	0	0	1		0
32	22	23.5714	6	/	0	0	b	23.7143	105	75	0	1	No Data	0	24.2857	0	/	0	0	0	0	1		0
33	26	33.8571	2	/	0	0	b	33.8571	100	65	0	3	0.3	1	34.2857	0	/	0	0	0	0	1		0
34	31	27	2	/	0	0	b	27	114	61	0	0	0.1	0	27.2857	0	/	0	0	0	0	1		0
35	30	39.8571	2	/	0	0	b	39.8571	129	88	0	1	No Data	0	40	1	/	0	0	0	0	0		0
36	33	40.1429	1	/	0	0	b	40.1429	121	66	0	3	0.5	1	40.2857	1	/	0	0	0	0	1		0
37	32	38.5714	1	/	0	0	b	38.5714	114	73	0	0	0.2	0	38.8571	1	/	0	0	0	0	0		0
38	32	39.2857	1	/	0	0	b	39.2857	101	71	0	1	0.2	0	39.4286	1	/	0	0	0	0	1		0
39	36	38.1429	1	/	0	0	b	38.1429	112	76	0	3	0.3	1	38.4286	1	/	0	0	0	0	0		0
40	29	36.8571	3	36.8571	2	1	e	37	147	90	1	4	1	1	37.4286	1	2	0	0	0	0	0	1
41	29	34.2857	4	34.2857	2	1	e	34.2857	151	97	1	5	3	1	34.2857	1	1	0	0	0	0	0	1
42	34	35.2857	3	35.2857	2	1	e	35.4286	150	96	1	5	6	1	35.4286	1	1	0	0	0	0	0	1
43	29	35.5714	3	35.5714	2	1	e	36.1429	155	98	1	6	No Data	1	36.1429	1	1	0	2	0	0	0	1
44	41	27.5714	3	27.5714	2	1	e	30.4286	145	90	1	6	No Data	1	30.4286	1	1	0	0	0	0	1	1
45	26	28.8571	7	/	0	0	b	28.8571	120	70	0	1	No Data	0	29.2857	0	/	0	0	0	0	1		0
46	21	37	7	/	0	0	b	37	135	69	0	0	0.2	0	37	1	/	0	0	0	0	1		0
47	29	30.4286	13	/	0	0	b	30.4286	126	70	0	1	No Data	0	30.5714	0	/	0	0	0	0	1		0
48	26	40.1429	2	/	0	0	b	40.1429	125	77	0	4	1	1	40.2857	1	/	0	0	0	0	1		0
49	29	37.7143	1	/	0	0	b	37.7143	120	70	0	0	0.1	0	38	1	/	0	0	0	0	0		0
50	28	39.2857	1	/	0	0	b	39.2857	114	79	0	3	0.5	1	39.2857	1	/	0	0	0	0	0		0
51	37	35.7143	2	/	0	0	b	35.7143	106	61	0	1	No Data	0	36.5714	1	/	0	0	0	0	0		0
52	27	37	7	/	0	0	b	37.1429	100	61	0	3	0.3	1	37.1429	0	/	0	0	0	0	1		0
53	34	23.8571	2	/	0	0	b	24	121	78	0	1	No Data	0	24.1429	1	/	0	0	0	0	0		0
54	37	32.8571	16	/	0	0	a	33	130	80	0	1	No Data	0	33.1429	0	/	0	0	0	0	1		0
55	27	33.4286	7	/	0	0	b	33.5714	113	77	0	3	No Data	1	33.8571	1	/	0	0	0	0	0		0
56	30	30.7143	13	/	0	0	b	30.8571	120	70	0	3	0.3	1	31	0	/	0	0	0	0	0		0
57	28	40.1429	11	/	0	0	b	40.1429	121	69	0	1	No Data	0	40.1429	1	/	0	0	0	0	0		0
58	35	40.1429	1	40.1429	2	0	c	40.1429	150	91	1	4	1	1	40.2857	1	2	0	0	2	2	1	0
59	31	39.5714	7	/	0	0	b	39.5714	111	77	0	3	0.3	1	39.8571	1	/	0	0	0	0	1		0
60	26	29.7143	3	/	0	0	a	29.7143	170	110	1	1	No Data	0	30.4286	1	/	0	0	1	0	1		0
61	41	39	1	/	0	1	f	39	128	86	0	3	0.3	1	39	1	/	0	0	0	0	0		1
62	27	39.1429	1	/	0	0	a	39.1429	115	69	0	1	No Data	0	39.2857	1	/	0	0	0	0	1		0
63	27	39.8571	1	/	0	0	a	39.8571	122	83	0	3	0.3	1	40	1	/	0	0	0	0	1		0
64	34	40.4286	1	/	0	0	a	40.4286	114	81	0	1	0.1	0	40.5714	1	/	0	0	0	0	1		0
65	38	35.8571	2	35.8571	1	1	e	35.8571	165	102	1	6	No Data	1	35.8571	1	1	0	2	0	0	1	1
66	29	39.5714	11	/	0	0	a	39.5714	127	78	0	3	0.3	1	39.5714	1	/	0	2	0	0	0		0
67	33	38.8571	1	/	0	0	a	38.8571	112	69	0	3	0.3	1	39.4286	1	/	0	0	0	0	0		0
68	28	39.4286	2	/	0	0	a	39.4286	120	70	0	1	0.2	0	39.5714	1	/	0	0	0	0	0		0
69	28	40.2857	1	/	0	0	b	40.2857	138	75	0	1	No Data	0	40.4286	1	/	0	0	0	0	1		0
70	29	39	16	/	0	0	b	39	114	69	0	1	No Data	0	39.2857	1	/	0	0	0	0	1		0
71	31	27	6	27	1	1	f	27	173	115	1	6	32.3	1	32.5714	0	0	0	0	0	0	1	1
72	30	34.1429	2	/	0	0	b	34.2857	114	74	0	1	No Data	0	34.8571	0	/	0	0	0	0	1		0
73	26	32.5714	7	/	0	0	b	32.7143	110	64	0	1	No Data	0	32.7143	1	/	0	0	0	0	1		0
74	22	40.2857	7	/	0	0	b	40.4286	128	70	0	3	0.5	1	40.8571	1	/	0	0	0	0	1		0
75	28	35.5714	7	/	0	0	b	35.5714	123	72	0	3	0.3	1	35.5714	0	/	0	0	0	0	1		0
76	27	35.8571	2	35.8571	2	0	b	35.8571	155	101	1	0	0.23	0	35.8571	1	1	0	1	0	0	1	0
77	31	38.2857	1	/	0	0	b	38.2857	120	80	0	3	0.3	1	38.7143	1	/	0	0	0	0	0		0
78	29	35.1429	3	35.1429	1	0	b	35.2857	126	85	0	3	No Data	1	35.7143	0	0	0	2	2	0	1	0
79	31	38.7143	1	/	0	0	a	38.7143	113	73	0	3	0.3	1	39.1429	1	/	0	0	0	0	1		0
80	30	39.8571	1	/	0	0	a	39.8571	108	61	0	1	0.1	0	40.1429	1	/	0	0	0	0	0		0
81	29	22.1429	16	/	0	0	b	22.1429	138	84	0	0	0.2	0	22.5714	1	/	0	0	0	0	1		0
82	28	40.1429	1	/	0	0	b	40.1429	127	78	0	0	0.2	0	40.8571	1	/	0	0	0	0	0		0
83	32	38	2	/	0	0	b	38	113	72	0	1	0.1	0	38.1429	0	/	0	0	0	0	0		0
84	36	37.1429	1	/	0	0	c	37.1429	112	79	0	3	0.5	1	37.5714	1	/	0	0	0	0	1		0
85	31	39.4286	2	/	0	0	b	39.4286	129	78	0	1	0.1	0	39.4286	1	/	0	0	0	0	1		0
86	28	40.1429	7	/	0	0	b	40.2857	120	80	0	0	0.1	0	40.2857	1	/	0	0	0	0	1		0
87	23	39.5714	2	/	0	0	b	39.5714	137	86	0	3	0.3	1	39.5714	1	/	0	0	0	0	1		0
88	26	38.5714	2	/	0	0	c	38.7143	129	74	0	3	0.3	1	38.7143	1	/	0	0	0	0	0		0
89	38	33.8571	2	/	0	0	c	34	106	66	0	3	0.5	1	34.2857	1	/	0	0	0	0	0		0
90	38	39.1429	1	/	0	0	b	39.1429	132	87	0	1	No Data	0	39.2857	1	/	0	0	0	0	0		0
91	28	40.1429	1	/	0	0	c	40.1429	121	72	0	3	0.5	1	40.2857	1	/	0	0	0	0	0		0
92	26	29.4286	2	/	0	0	b	29.4286	115	69	0	0	0.1	0	29.8571	1	/	0	0	0	0	1		0
93	34	29.7143	7	/	0	0	c	29.7143	115	72	0	3	0.5	1	29.7143	1	/	0	0	0	0	0		0
94	25	36.1429	3	36.1429	2	1	f	36.1429	182	107	1	3	0.26	1	36.1429	1	1	0	0	0	0	1	1
95	31	29.7143	3	29.7143	2	1	e	30	160	96	1	6	No Data	1	31.5714	0	0	0	0	0	0	1	1
96	29	34	3	34	2	1	f	34.2857	128	80	0	6	No Data	1	35.5714	1	1	0	0	0	2	1	1
97	29	24	3	24	2	1	f	24.2857	220	110	1	5	3	1	24.7143	1	1	0	0	0	0	1	1
98	30	39.8571	2	/	0	0	a	39.8571	115	80	0	0	0.2	0	40	1	/	0	0	0	0	1		0
99	35	26.1429	2	/	0	0	c	26.2857	126	86	0	3	0.1	1	26.2857	1	/	0	0	0	0	0		0
100	39	38.2857	2	/	0	0	b	38.4286	123	78	0	1	No Data	0	38.8571	1	/	0	0	0	0	0		0
101	24	30.5714	2	/	0	0	b	30.5714	113	63	0	3	0.5	1	30.5714	1	/	0	0	0	0	1		0
102	23	36.7143	7	/	0	0	b	36.7143	128	72	0	3	0.2	1	36.7143	1	/	0	0	0	0	1		0
103	31	35.7143	2	/	0	0	b	35.7143	104	70	0	1	No Data	0	35.7143	1	/	0	0	0	0	1		0
104	22	34.8571	2	/	0	0	b	34.8571	118	70	0	3	0.7	1	34.8571	1	/	0	0	0	0	0		0
105	29	34.2857	4	/	0	0	b	34.2857	114	75	0	1	No Data	0	34.4286	0	/	0	0	0	0	1		0
106	28	38.7143	11	/	0	0	a	38.7143	111	68	0	3	0.3	1	38.7143	1	/	0	0	0	0	1		0
107	23	38.4286	1	/	0	0	b	38.4286	99	61	0	3	0.3	1	38.5714	1	/	0	0	0	0	0		0
108	35	38	9	/	0	0	b	38	113	68	0	3	0.3	1	38.1429	1	/	0	0	0	0	0		0
109	35	33.7143	2	/	0	0	b	33.7143	109	67	0	3	0.3	1	34.8571	1	/	0	0	0	0	1		0
110	30	36	16	/	0	0	b	36	128	80	0	3	0.7	1	36.8571	0	/	0	0	0	0	1		0
111	38	40	1	/	0	0	b	40.1429	117	75	0	1	No Data	0	40.1429	1	/	0	0	0	0	1		0
112	30	39.7143	4	/	0	0	b	39.8571	124	75	0	3	0.7	1	40.2857	1	/	0	0	0	0	0		0
113	27	33.8571	4	33.8571	2	1	f	34	132	82	0	4	1	1	36	0	0	0	1	0	2	1	1
114	26	35	2	/	0	0	a	35.1429	115	70	0	1	No Data	0	35.1429	1	/	0	0	0	0	0		0
115	33	38.4286	2	/	0	0	b	38.4286	118	70	0	1	No Data	0	38.4286	1	/	0	0	0	0	1		0
116	37	36.2857	1	/	0	0	b	36.2857	103	67	0	3	0.3	1	36.5714	1	/	0	0	0	0	1		0
117	31	40	1	/	0	0	b	40	139	74	0	1	No Data	0	40.1429	1	/	0	0	0	0	0		0
118	35	37.7143	1	/	0	0	b	37.7143	116	89	0	3	0.3	1	37.8571	1	/	0	2	0	0	1		0
119	38	39.1429	1	/	0	0	c	39.1429	112	74	0	0	0.2	0	39.2857	1	/	0	0	0	0	0		0
120	31	39.8571	1	/	0	0	b	39.8571	106	71	0	0	0.1	0	40	1	/	0	0	0	0	0		0
121	34	38.2857	1	/	0	0	b	38.2857	137	77	0	3	0.3	1	38.4286	1	/	0	0	0	0	0		0
122	32	38.5714	7	/	0	0	b	38.5714	121	81	0	4	1	1	38.5714	1	/	0	0	0	0	1		0
123	35	38.8571	2	/	0	0	a	38.8571	115	65	0	0	0.2	0	38.8571	1	/	0	0	0	0	1		0
124	34	38.7143	1	/	0	0	b	38.7143	116	68	0	3	0.3	1	38.8571	1	/	0	2	0	0	0		0
125	33	31.2857	2	/	0	0	b	31.2857	110	70	0	1	No Data	0	31.2857	1	/	0	0	0	0	1		0
126	27	39	8	/	0	0	c	39	112	69	0	1	No Data	0	39	1	/	0	0	0	0	1		0
127	28	29.2857	7	/	0	0	a	29.2857	112	69	0	1	0.2	0	29.2857	1	/	0	0	0	0	1		0
128	31	39.7143	7	/	0	0	a	39.7143	110	73	0	3	0.5	1	39.8571	1	/	0	0	0	0	1		0
129	28	38.2857	2	/	0	0	a	38.2857	132	89	0	0	0.1	0	38.2857	1	/	0	0	0	0	0		0
130	31	35.8571	3	35.8571	2	1	f	36	142	80	1	5	6	1	36	1	1	0	0	0	0	0	1
131	29	40.2857	2	/	0	0	c	40.2857	106	61	0	1	0.1	0	40.4286	1	/	0	0	0	0	0		0
132	38	26.2857	2	/	0	0	c	26.7143	124	71	0	0	0.2	0	26.8571	1	/	0	0	0	0	0		0
133	33	39.8571	2	/	0	0	c	40	133	69	0	1	No Data	0	40	1	/	0	0	0	0	0		0
134	23	34.1429	10	/	0	0	b	34.2857	128	86	0	3	0.31	1	34.8571	1	/	0	2	0	0	1		0
135	37	39.2857	11	/	0	0	b	39.2857	129	76	0	1	No Data	0	39.2857	1	/	0	0	0	0	1		0
136	30	38.7143	11	/	0	0	b	38.7143	115	69	0	0	0.2	0	38.7143	1	/	0	0	0	0	1		0
137	38	38.7143	1	/	0	0	a	38.7143	134	92	1	1	No Data	0	39.1429	1	/	0	2	1	0	0		0
138	25	38.7143	1	/	0	0	a	38.7143	129	82	0	1	0.1	0	39.1429	1	/	0	0	0	0	0		0
139	29	38.5714	1	/	0	0	a	38.5714	130	78	0	1	No Data	0	38.8571	1	/	0	0	0	0	0		0
140	30	39	1	/	0	0	a	39	117	65	0	1	No Data	0	39	1	/	0	0	0	0	0		0
141	33	39	1	/	0	0	a	39	129	71	0	1	No Data	0	39	1	/	0	0	0	0	1		0
142	38	39	7	39	1	1	f	39.1429	150	100	1	4	2	1	39.1429	1	2	0	1	2	0	1	1
143	33	36.4286	1	/	0	0	b	36.5714	104	74	0	1	No Data	0	37	0	/	0	2	0	0	0		0
144	29	30.4286	2	/	0	0	b	30.5714	130	80	0	3	0.3	1	30.8571	1	/	0	0	0	0	0		0
145	28	24	7	/	0	0	a	24	110	70	0	1	No Data	0	24.7143	0	/	0	0	0	0	1		0
146	30	34.5714	2	/	0	0	a	34.5714	120	80	0	1	No Data	0	34.5714	1	/	0	0	0	0	1		0
147	28	37.5714	13	/	0	0	c	37.5714	120	80	0	3	0.7	1	37.5714	1	/	0	0	0	0	1		0
148	26	28.5714	2	/	0	0	c	28.5714	140	80	1	3	0.3	1	29.1429	1	/	0	1	0	0	0		0
149	31	37	8	/	0	0	a	37	120	80	0	1	No Data	0	37	1	/	0	0	0	0	0		0
150	23	35.2857	3	35.2857	2	1	f	35.2857	144	82	1	5	7.73	1	37	1	2	1	0	0	0	1	1
151	25	37.5714	7	/	0	0	a	37.7143	122	76	0	1	No Data	0	37.7143	1	/	0	0	0	0	1		0
152	32	31.4286	7	/	0	0	b	31.4286	119	71	0	3	0.3	1	31.4286	1	/	0	0	0	0	1		0
153	29	40	2	/	0	0	b	40	122	76	0	3	0.3	1	40.7143	1	/	0	0	0	0	1		0
154	32	38.1429	7	/	0	0	b	38.5714	120	61	0	1	No Data	0	38.7143	1	/	0	0	0	0	0		0
155	33	36.7143	7	/	0	0	b	37	110	80	0	0	0.1	0	37.1429	1	/	0	0	0	0	0		0
156	29	31.2857	2	/	0	0	b	31.4286	120	70	0	3	0.7	1	31.5714	1	/	0	0	0	0	0		0
157	24	39.4286	2	/	0	0	b	39.5714	120	70	0	3	0.5	1	39.5714	1	/	0	0	0	0	0		0
158	33	31.7143	2	/	0	0	b	31.8571	120	70	0	0	0.1	0	32.1429	1	/	0	0	0	0	1		0
159	29	34.7143	2	/	0	0	a	34.8571	120	70	0	1	No Data	0	34.8571	1	/	0	0	0	0	0		0
160	38	35.5714	2	/	0	0	c	35.7143	115	78	0	3	0.3	1	35.7143	1	/	0	0	0	0	0		0
161	32	33.8571	7	/	0	0	b	34	125	82	0	3	0.3	1	34.1429	1	/	0	0	0	0	0		0
162	26	38.2857	8	/	0	0	b	38.2857	131	82	0	1	No Data	0	38.2857	1	/	0	0	0	0	1		0
163	27	34.1429	2	/	0	0	b	34.1429	120	70	0	0	0.2	0	34.1429	1	/	1	0	0	0	0		0
164	35	39.7143	2	/	0	0	b	39.7143	118	81	0	3	0.3	1	39.8571	1	/	0	0	0	0	1		0
165	31	38.2857	1	/	0	0	b	38.2857	121	73	0	1	No Data	0	38.4286	1	/	0	0	0	0	0		0
166	35	38.1429	1	/	0	0	b	38.1429	108	61	0	1	No Data	0	38.2857	1	/	0	0	0	0	0		0
167	30	38.5714	1	/	0	0	b	38.5714	119	77	0	1	No Data	0	38.7143	1	/	0	0	0	0	0		0
168	31	38.1429	1	/	0	0	c	38.1429	112	62	0	1	No Data	0	38.5714	1	/	0	0	0	0	1		0
169	26	39.5714	2	/	0	0	b	39.5714	108	77	0	1	No Data	0	39.5714	1	/	0	0	0	0	1		0
170	31	40.8571	1	/	0	0	b	40.8571	107	64	0	3	0.3	1	41.1429	1	/	0	0	0	0	0		0
171	29	26.1429	16	/	0	0	a	26.1429	137	75	0	1	No Data	0	27.1429	0	/	0	0	0	0	0		0
172	29	38.2857	3	/	0	0	a	38.4286	160	120	1	1	No Data	0	38.5714	1	/	0	0	1	0	0		0
173	25	26.5714	14	26.5714	2	1	f	27.1429	140	100	1	6	No Data	1	27.2857	1	1	0	0	1	0	0	1
174	24	27.1429	10	27.1429	2	1	f	27.1429	140	90	1	5	6.79	1	27.2857	1	1	0	0	0	0	0	1
175	35	36.4286	16	/	0	0	b	36.4286	99	61	0	0	0.2	0	36.5714	1	/	0	0	0	0	0		0
176	25	31	14	31	2	1	f	31	150	86	1	6	17.93	1	31.4286	1	1	0	0	0	0	0	1
177	38	37.5714	1	/	0	0	b	37.5714	115	74	0	1	No Data	0	38.4286	1	/	0	0	0	0	0		0
178	35	37.4286	1	/	0	0	c	37.4286	114	69	0	1	No Data	0	37.7143	1	/	0	0	0	0	0		0
179	24	40.8571	1	/	0	0	b	40.8571	112	76	0	1	No Data	0	41.1429	1	/	0	0	0	0	1		0
180	42	38.7143	7	/	0	0	c	38.7143	114	67	0	1	0.1	0	38.7143	1	/	0	0	0	0	0		0
181	33	35.4286	7	/	0	0	c	35.4286	112	67	0	3	0.7	1	35.7143	1	/	0	0	0	0	1		0
182	31	39	7	/	0	0	b	39	120	80	0	1	No Data	0	39.5714	1	/	0	0	0	0	1		0
183	35	30.2857	2	/	0	0	b	30.2857	109	67	0	1	No Data	0	30.4286	1	/	0	0	0	0	1		0
184	35	35.2857	2	/	0	0	b	35.2857	109	67	0	1	No Data	0	35.2857	1	/	0	0	0	0	0		0
185	31	35.1429	2	/	0	0	a	35.1429	138	88	0	0	0.1	0	35.1429	1	/	0	0	0	0	1		0
186	38	36.7143	1	/	0	0	a	36.7143	122	85	0	1	No Data	0	36.8571	1	/	0	0	0	0	0		0
187	29	40	1	/	0	0	a	40	134	82	0	1	No Data	0	40.8571	1	/	0	0	0	0	0		0
188	30	39.8571	2	/	0	0	b	39.8571	122	74	0	3	0.3	1	39.8571	1	/	0	0	0	0	1		0
189	34	38	1	/	0	0	b	38.1429	122	85	0	1	No Data	0	38.2857	1	/	0	0	0	0	0		0
190	34	29.7143	2	/	0	0	a	29.7143	112	76	0	1	No Data	0	29.7143	1	/	0	0	0	0	1		0
191	30	39.1429	1	/	0	0	b	39.2857	110	70	0	3	0.3	1	39.4286	1	/	0	0	0	0	1		0
192	28	32	13	32	1	1	f	32	153	94	1	3	2.2	1	32	1	1	0	2	2	0	1	1
193	35	34.4286	7	/	0	0	a	34.5714	114	74	0	3	0.3	1	34.5714	1	/	0	0	0	0	1		0
194	31	38.8571	10	/	0	0	b	39	129	74	0	3	0.7	1	39.2857	1	/	0	0	0	0	1		0
195	35	36.1429	16	/	0	0	b	36.2857	140	80	1	3	0.7	1	36.2857	1	/	0	2	0	2	1		0
196	28	29.2857	7	/	0	0	a	29.4286	120	80	0	0	0.1	0	30.4286	0	/	0	0	0	0	1		0
197	34	38.4286	1	/	0	0	a	38.4286	126	76	0	1	No Data	0	38.4286	1	/	0	0	0	0	1		0
198	36	38.1429	9	/	0	0	a	38.1429	110	70	0	1	No Data	0	38.1429	1	/	0	0	0	0	1		0
199	29	38.8571	2	/	0	0	b	38.8571	122	76	0	1	No Data	0	38.8571	1	/	0	0	0	0	1		0
200	34	36.5714	1	/	0	0	b	36.5714	128	77	0	3	0.5	1	37	1	/	0	0	0	0	0		0
201	29	35	1	/	0	0	a	35	124	74	0	1	No Data	0	35.4286	1	/	1	0	0	0	1		0
202	29	38.5714	7	/	0	0	b	38.5714	111	61	0	1	0.2	0	38.7143	1	/	0	0	0	0	1		0
203	32	39.1429	2	/	0	1	f	39.1429	112	73	0	4	1	1	39.4286	1	/	0	0	0	2	0		1
204	31	40.2857	1	/	0	1	f	40.2857	132	84	0	4	1	1	40.7143	1	/	0	0	0	0	0		1
205	27	39.5714	2	/	0	0	b	39.5714	117	80	0	3	0.5	1	39.8571	1	/	0	0	0	0	0		0
206	44	34.1429	1	/	0	0	b	34.1429	109	66	0	1	0.2	0	34.7143	0	/	0	0	0	0	1		0
207	29	34.4286	1	34.4286	2	1	f	34.5714	180	120	1	6	No Data	1	35	1	1	0	0	0	0	0	1
208	27	29.4286	3	29.4286	2	1	f	29.4286	180	130	1	5	5.5	1	30	1	1	0	0	0	0	0	1
209	36	34.5714	16	/	0	0	c	35	123	75	0	3	0.3	1	35	1	/	1	0	0	0	1		0
210	33	32.4286	7	/	0	0	a	32.4286	117	80	0	1	No Data	0	33.4286	0	/	0	0	0	0	0		0
211	28	39.4286	7	/	0	0	b	39.4286	140	85	1	3	0.3	1	39.7143	1	/	0	0	0	2	1		0
212	27	20.8571	4	/	0	0	a	21	110	72	0	1	No Data	0	22.2857	0	/	0	0	0	0	0		0
213	36	39.2857	1	/	0	0	a	39.2857	104	62	0	3	0.3	1	39.2857	1	/	0	0	0	0	1		0
214	27	38.8571	11	/	0	0	b	38.8571	145	94	1	1	0.2	0	38.8571	1	/	0	0	2	0	1		0
215	25	26.5714	8	/	0	0	b	27	112	76	0	1	No Data	0	27.2857	0	/	0	0	0	0	1		0
216	24	29.1429	2	/	0	0	c	29.1429	112	76	0	3	0.7	1	29.2857	1	/	0	0	0	0	1		0
217	31	39.4286	4	/	0	0	a	39.8571	112	76	0	0	0.2	0	41.1429	1	/	0	0	0	0	0		0
218	28	33.2857	7	/	0	0	a	33.5714	120	70	0	1	No Data	0	33.8571	0	/	0	0	0	0	0		0
219	20	31	7	/	0	0	b	31.2857	96	45	0	1	No Data	0	31.4286	0	/	0	0	0	0	0		0
220	28	33.7143	2	/	0	0	b	33.7143	107	66	0	1	No Data	0	33.7143	1	/	0	0	0	0	1		0
221	36	39	1	/	0	0	a	39	105	61	0	1	No Data	0	39.2857	1	/	0	0	0	0	1		0
222	31	38.1429	1	/	0	0	b	38.1429	120	79	0	3	0.3	1	38.2857	1	/	0	2	0	0	0		0
223	37	38.7143	1	/	0	0	a	38.7143	121	76	0	1	No Data	0	38.8571	1	/	0	2	0	0	0		0
224	29	36.2857	1	/	0	0	a	36.2857	124	74	0	1	0.1	0	36.5714	1	/	0	0	0	0	0		0
225	38	37.4286	1	/	0	0	a	37.4286	118	72	0	1	No Data	0	37.7143	1	/	0	0	0	0	1		0
226	27	39.1429	1	/	0	0	a	39.1429	128	72	0	1	No Data	0	39.2857	1	/	0	0	0	0	0		0
227	26	40.4286	1	/	0	0	c	40.4286	125	82	0	1	No Data	0	40.7143	1	/	0	0	0	0	1		0
228	40	32.8571	7	/	0	0	b	32.8571	122	75	0	3	0.7	1	33.1429	0	/	0	0	0	0	0		0
229	35	31.1429	2	/	0	0	b	31.1429	137	81	0	1	No Data	0	31.2857	1	/	0	2	0	0	0		0
230	24	40.5714	1	/	0	0	a	40.5714	112	78	0	1	0.1	0	40.8571	1	/	0	0	0	0	0		0
231	30	38.5714	2	/	0	0	a	38.7143	112	76	0	1	No Data	0	38.8571	1	/	0	0	0	0	0		0
232	31	29.1429	2	/	0	0	b	29.4286	105	60	0	1	No Data	0	31	1	/	0	0	0	0	1		0
233	32	31.4286	3	31.4286	2	1	f	31.4286	159	90	1	4	3.63	1	32	0	0	0	0	0	0	0	1
234	33	32.5714	2	/	0	1	d	32.7143	101	66	0	4	2	1	32.8571	0	/	0	0	0	0	0		1
235	35	28.4286	7	/	0	0	a	28.5714	110	69	0	1	No Data	0	28.8571	0	/	0	2	0	0	1		0
236	26	31.4286	8	/	0	0	a	31.5714	98	66	0	1	No Data	0	31.5714	1	/	0	0	0	0	0		0
237	35	29.2857	2	/	0	0	b	29.2857	110	70	0	1	No Data	0	29.4286	1	/	0	0	0	0	1		0
238	28	37.2857	11	/	0	0	b	37.2857	116	69	0	1	No Data	0	37.2857	1	/	0	0	0	0	0		0
239	27	31.7143	7	/	0	0	b	31.7143	112	73	0	3	0.3	1	31.8571	0	/	0	0	0	0	0		0
240	32	39.7143	1	/	0	0	b	39.7143	104	72	0	1	0.2	0	40	1	/	0	0	0	0	0		0
241	38	29.7143	2	/	0	0	b	29.7143	101	69	0	1	No Data	0	29.8571	1	/	0	0	0	0	1		0
242	33	39.1429	8	/	0	0	c	39.1429	133	88	0	3	0.7	1	39.1429	1	/	0	2	2	2	0		0
243	30	37.8571	1	/	0	0	b	37.8571	112	76	0	3	0.7	1	38.1429	1	/	0	0	0	0	1		0
244	32	39.4286	1	/	0	0	c	39.4286	158	105	1	3	0.3	1	39.5714	1	/	0	0	0	2	0		0
245	33	36.7143	1	/	0	0	a	36.7143	116	68	0	1	No Data	0	36.7143	1	/	0	0	0	0	0		0
246	28	38.7143	1	/	0	0	a	38.7143	98	61	0	1	No Data	0	39	1	/	0	0	0	0	1		0
247	41	32.7143	9	32.7143	2	1	d	32.7143	170	95	1	4	No Data	1	33	1	1	0	2	1	0	1	1
248	35	39.2857	7	/	0	0	c	39.4286	128	82	0	1	No Data	0	39.5714	1	/	0	0	0	0	0		0
249	29	37.7143	2	/	0	0	b	37.8571	121	72	0	1	No Data	0	37.8571	1	/	0	0	0	0	0		0
250	39	34.8571	3	34.8571	2	1	d	35.1429	160	100	1	4	2	1	36	1	1	0	0	0	0	1	1
251	26	35	3	35	2	1	f	35.2857	155	95	1	5	6	1	35.4286	1	1	0	0	0	0	0	1
252	37	37.7143	1	/	0	0	c	37.7143	117	69	0	4	1	1	37.8571	1	/	0	2	0	0	0		0
253	31	38.8571	7	/	0	0	b	38.8571	116	85	0	1	No Data	0	39	1	/	0	0	0	0	0		0
254	25	39.4286	1	/	0	0	a	39.4286	125	86	0	1	No Data	0	39.5714	1	/	0	0	0	0	0		0
255	38	38.2857	1	/	0	0	b	38.2857	123	75	0	3	0.5	1	38.4286	1	/	0	0	0	0	0		0
256	44	37.7143	1	/	0	0	b	38.4286	118	67	0	0	0.2	0	38.7143	1	/	0	0	0	0	0		0
257	31	31.7143	7	/	0	0	b	32.2857	110	70	0	1	No Data	0	32.2857	1	/	0	0	0	0	0		0
258	28	36.1429	2	/	0	0	a	36.1429	102	62	0	1	No Data	0	36.4286	1	/	0	0	0	0	1		0
259	33	38.4286	2	/	0	0	a	38.7143	106	66	0	1	No Data	0	38.7143	1	/	0	0	0	0	1		0
260	37	38.1429	4	/	0	0	a	38.2857	120	80	0	3	0.7	1	38.2857	1	/	0	0	0	0	0		0
261	30	36	1	/	0	0	a	36.1429	120	80	0	3	0.5	1	36.1429	1	/	0	0	0	0	1		0
262	26	38.7143	7	/	0	0	c	38.8571	100	69	0	0	0.1	0	38.8571	1	/	0	0	0	0	1		0
263	35	37.8571	7	/	0	0	b	37.8571	109	81	0	1	No Data	0	38	1	/	0	0	0	0	0		0
264	35	22.2857	4	/	0	0	a	22.2857	122	64	0	1	No Data	0	22.5714	1	/	0	0	0	0	1		0
265	28	40	1	/	0	0	b	40	115	78	0	1	No Data	0	40.8571	1	/	0	0	0	0	0		0
266	26	33.2857	8	/	0	0	a	33.2857	120	72	0	1	No Data	0	33.2857	1	/	0	0	0	0	1		0
267	31	38	1	/	0	0	a	38	109	81	0	0	0.1	0	38	1	/	0	0	0	0	1		0
268	30	39	1	/	0	0	a	39.1429	120	80	0	3	0.7	1	39.1429	1	/	0	0	0	0	0		0
269	21	33.8571	11	/	0	0	a	33.8571	110	70	0	1	No Data	0	33.8571	1	/	0	0	0	0	1		0
270	35	33.8571	4	/	0	0	a	34	100	60	0	1	No Data	0	35	1	/	0	0	0	0	1		0
271	27	34.1429	3	34.1429	2	1	f	34.1429	160	111	1	6	No Data	1	34.1429	1	1	1	0	0	0	0	1
272	39	37.2857	1	/	0	0	a	37.2857	93	65	0	0	0.1	0	37.5714	1	/	0	0	0	0	1		0
273	33	39.8571	9	/	0	0	b	39.8571	138	72	0	1	No Data	0	40.1429	1	/	0	0	0	0	0		0
274	28	28	4	/	0	0	b	28.2857	119	80	0	1	No Data	0	28.4286	0	/	0	0	0	0	0		0
275	29	37	3	37	2	1	f	37.4286	160	100	1	4	1	1	37.7143	1	2	0	0	0	0	1	1
276	30	35.2857	3	35.2857	2	1	e	35.5714	150	100	1	5	6	1	35.5714	1	1	0	0	0	0	0	1
277	38	36.1429	1	/	0	0	a	36.2857	100	65	0	3	0.3	1	37	1	/	0	0	0	0	0		0
278	32	28.4286	8	/	0	0	a	28.4286	120	80	0	3	0.5	1	28.4286	1	/	0	0	0	0	0		0
279	29	40.4286	1	/	0	0	a	40.4286	109	81	0	1	No Data	0	40.4286	1	/	0	0	0	0	0		0
280	31	39.2857	1	/	0	0	a	39.5714	110	60	0	1	No Data	0	40	1	/	0	0	0	0	1		0
281	31	27.7143	3	27.7143	2	1	f	27.8571	190	100	1	6	No Data	1	28	1	1	0	0	1	0	0	1
282	21	35.2857	3	/	0	0	c	35.2857	142	96	1	4	0.48	1	35.7143	1	/	1	0	2	2	0		0
283	37	37	7	/	0	0	b	37	128	80	0	3	0.3	1	37.4286	1	/	1	0	0	0	0		0
284	35	35.5714	7	/	0	1	f	35.5714	130	90	1	6	0.92	1	36.4286	1	/	0	0	0	2	1		1
285	37	38.7143	1	/	0	0	b	38.7143	113	70	0	3	0.7	1	39.1429	1	/	0	0	0	0	0		0
286	27	32	7	/	0	0	a	32	120	60	0	3	0.3	1	32.4286	0	/	0	0	0	0	1		0
287	24	38.2857	1	/	0	0	a	38.2857	122	76	0	3	0.5	1	38.7143	1	/	0	0	0	0	1		0
288	39	38.5714	2	/	0	0	b	38.5714	127	85	0	3	0.3	1	39	1	/	0	0	0	0	0		0
289	41	20.4286	2	/	0	0	a	20.4286	106	88	0	1	No Data	0	20.4286	1	/	0	0	0	0	1		0
290	32	40	1	/	0	0	b	40	122	72	0	1	No Data	0	40	1	/	0	0	0	0	1		0
291	31	40.1429	1	/	0	0	b	40.1429	93	66	0	3	0.5	1	40.7143	1	/	0	0	0	0	1		0
292	33	40.4286	1	/	0	0	a	40.5714	120	69	0	3	0.3	1	40.8571	1	/	0	0	0	0	0		0
293	25	33.4286	3	33.4286	2	1	f	33.4286	160	115	1	6	No Data	1	33.4286	1	1	0	2	0	0	0	1
294	23	27.5714	4	/	0	0	b	27.7143	112	76	0	3	0.7	1	28.7143	0	/	0	0	0	0	1		0
295	29	26.7143	2	/	0	0	a	26.8571	110	70	0	1	No Data	0	27.5714	0	/	0	0	0	0	1		0
296	42	29.4286	4	/	0	0	b	29.5714	120	62	0	1	No Data	0	30.5714	0	/	0	0	0	0	0		0
297	33	27.2857	7	/	0	0	a	27.4286	125	85	0	1	No Data	0	27.4286	1	/	0	0	0	0	0		0
298	26	38.2857	1	/	0	0	b	38.2857	122	64	0	1	0.1	0	38.4286	1	/	0	0	0	0	0		0
299	44	39.2857	1	/	0	0	a	39.2857	116	76	0	1	No Data	0	39.4286	1	/	0	2	0	0	1		0
300	20	39.4286	7	/	0	0	b	39.8571	122	64	0	1	No Data	0	40	1	/	0	0	0	0	0		0
301	34	33.1429	7	/	0	0	b	33.1429	125	70	0	1	No Data	0	34.7143	0	/	0	0	0	0	1		0
302	34	36.4286	10	/	0	0	b	36.4286	110	68	0	0	0.2	0	36.7143	1	/	0	0	0	0	0		0
303	24	31.4286	4	/	0	0	b	31.4286	109	68	0	4	1	1	31.7143	1	/	0	0	0	0	1		0
304	36	21.2857	4	/	0	0	b	21.2857	129	77	0	3	0.5	1	21.5714	1	/	0	0	0	0	1		0
305	26	40.2857	7	/	0	0	b	40.2857	110	74	0	3	0.3	1	40.4286	1	/	0	0	0	0	1		0
306	28	35.1429	4	/	0	0	b	35.2857	120	70	0	1	0.3	1	35.5714	1	/	0	0	0	0	1		0
307	20	38.8571	3	38.8571	1	0	b	39	160	97	1	3	No Data	1	39	1	2	0	0	0	0	1	0
308	34	34.1429	7	/	0	0	b	34.2857	133	74	0	3	0.3	1	34.4286	0	/	0	0	0	0	0		0
309	28	37.7143	2	/	0	0	a	37.7143	112	73	0	3	0.3	1	38.7143	0	/	0	0	0	0	1		0
310	30	36.4286	1	36.4286	2	1	f	36.4286	134	81	0	4	No Data	1	36.7143	1	1	0	0	0	0	1	1
311	30	38.8571	1	38.8571	1	1	f	38.8571	163	105	1	6	2.61	1	39	1	2	0	2	2	0	1	1
312	31	39	1	/	0	0	b	39	120	75	0	3	0.7	1	39.1429	0	/	0	0	0	0	0		0
313	26	36.2857	1	/	0	0	b	36.2857	112	73	0	3	0.5	1	36.7143	0	/	0	0	0	0	0		0
314	29	35.4286	3	35.4286	2	1	f	35.4286	170	110	1	6	No Data	1	35.8571	1	1	0	0	0	0	1	1
315	30	38.4286	2	/	0	0	b	38.4286	112	76	0	1	0.1	0	38.7143	1	/	0	0	0	0	0		0
316	25	38.2857	10	/	0	0	b	38.2857	124	86	0	3	0.5	1	38.4286	1	/	0	0	0	0	0		0
317	39	31.4286	16	/	0	0	c	31.5714	116	74	0	3	0.7	1	31.7143	1	/	0	0	0	0	1		0
318	28	40.5714	2	/	0	0	b	40.7143	110	60	0	3	0.3	1	40.7143	1	/	0	0	0	0	1		0
319	35	39.7143	2	/	0	0	b	39.8571	112	70	0	3	0.5	1	40.5714	1	/	0	0	0	0	1		0
320	27	37.4286	1	/	0	0	a	37.5714	124	73	0	0	0.1	0	37.7143	1	/	0	0	0	0	0		0
321	41	36.8571	7	/	0	0	b	36.8571	109	81	0	1	No Data	0	39	1	/	0	0	0	0	0		0
322	29	38.7143	2	/	0	0	b	38.8571	120	77	0	1	0.1	0	39.2857	1	/	0	0	0	0	1		0
323	29	27.8571	2	/	0	0	b	28	119	71	0	1	No Data	0	32	0	/	0	2	0	0	0		0
324	32	38.2857	1	/	0	0	b	38.2857	120	80	0	3	0.5	1	38.5714	1	/	0	0	0	0	0		0
325	30	32.4286	2	/	0	0	a	32.7143	115	76	0	1	No Data	0	32.7143	1	/	0	0	0	0	1		0
326	30	31.5714	7	/	0	0	a	31.7143	121	67	0	3	0.5	1	31.7143	1	/	0	0	0	0	0		0
327	29	40.2857	1	/	0	0	b	40.2857	112	76	0	1	No Data	0	40.2857	1	/	0	0	0	0	1		0
328	25	38.2857	1	/	0	0	a	38.2857	112	76	0	3	0.3	1	38.5714	1	/	0	0	0	0	1		0
329	27	38.4286	1	/	0	0	b	38.4286	129	80	0	3	0.5	1	38.5714	1	/	0	0	0	0	1		0
330	28	33.5714	3	33.5714	2	1	f	33.5714	122	84	0	6	No Data	1	33.7143	1	1	0	0	0	2	0	1
331	31	39	1	/	0	0	b	39	122	74	0	3	0.3	1	39.2857	1	/	0	0	0	0	0		0
332	29	38.8571	3	38.8571	1	0	a	38.8571	145	97	1	1	0.46	1	39.1429	1	2	0	0	0	0	1	0
333	37	39	1	/	0	0	b	39	120	80	0	3	0.3	1	39.1429	1	/	0	2	0	0	0		0
334	38	39.2857	1	/	0	0	b	39.2857	133	94	1	1	0.1	0	39.4286	1	/	0	0	0	0	1		0
335	36	40.4286	1	/	0	0	a	40.4286	119	71	0	1	No Data	0	40.4286	1	/	0	0	0	0	0		0
336	32	32.2857	4	/	0	0	a	32.2857	105	67	0	3	3	1	33.8571	1	/	0	0	0	0	0		0
337	32	39	1	/	0	0	b	39	114	72	0	3	0.3	1	39.1429	1	/	0	0	0	0	0		0
338	30	37	1	/	0	0	c	37	120	76	0	3	0.3	1	37.8571	1	/	0	1	0	0	0		0
339	27	38.4286	1	/	0	0	b	38.4286	127	89	0	1	0.1	0	38.5714	1	/	0	0	0	0	1		0
340	30	28.8571	2	/	0	0	b	28.8571	113	72	0	1	No Data	0	29.1429	0	/	0	2	0	0	1		0
341	35	38.4286	1	/	0	0	c	38.4286	119	77	0	1	0.2	0	38.5714	1	/	0	0	0	0	1		0
342	36	38.8571	1	/	0	0	c	38.8571	116	81	0	3	0.3	1	39	1	/	0	0	0	0	1		0
343	32	39.8571	1	/	0	0	b	40	125	85	0	0	0.1	0	40	1	/	0	0	0	0	0		0
344	29	40.4286	1	/	0	0	b	40.5714	112	76	0	1	No Data	0	40.5714	1	/	0	0	0	0	0		0
345	28	38	1	/	0	0	a	38.1429	110	70	0	1	No Data	0	38.4286	1	/	0	0	0	0	0		0
346	34	33.7143	7	/	0	0	b	33.7143	108	70	0	1	No Data	0	33.7143	1	/	0	0	0	0	0		0
347	40	38.5714	1	/	0	0	b	38.5714	110	70	0	1	0.2	0	38.7143	1	/	0	0	0	0	1		0
348	30	40.1429	1	/	0	0	a	40.1429	100	65	0	3	0.3	1	40.2857	1	/	0	0	0	0	0		0
349	31	37	7	/	0	0	b	37	122	64	0	3	0.3	1	37.1429	1	/	0	0	0	0	1		0
350	29	38.1429	7	/	0	0	b	38.1429	104	70	0	1	No Data	0	38.7143	1	/	0	0	0	0	1		0
351	33	39.7143	1	/	0	0	a	39.7143	122	76	0	1	No Data	0	39.8571	1	/	0	0	0	0	0		0
352	30	23.8571	1	/	0	0	b	23.8571	119	71	0	1	No Data	0	24.8571	0	/	0	0	0	0	1		0
353	38	38.7143	9	/	0	0	a	38.7143	135	80	0	1	No Data	0	39.5714	1	/	0	0	0	0	0		0
354	23	27.7143	3	27.7143	2	1	f	27.8571	157	101	1	6	No Data	1	30	0	0	0	0	2	1	1	1
355	23	31.7143	2	/	0	0	b	31.8571	120	70	0	1	No Data	0	32	0	/	0	0	0	0	1		0
356	35	31.8571	6	/	0	1	f	32	112	76	0	3	0.7	1	32.5714	0	/	0	2	0	2	0		1
357	30	33.4286	2	/	0	1	e	33.4286	122	74	0	4	1	1	33.4286	1	/	0	0	0	2	1		1
358	33	35.2857	2	/	0	0	b	35.2857	112	76	0	1	No Data	0	35.4286	1	/	0	0	0	0	0		0
359	28	37	13	/	0	0	c	37	112	76	0	1	0.1	0	37	1	/	0	0	0	0	0		0
360	32	37.1429	2	/	0	0	b	37.1429	120	70	0	1	No Data	0	37.1429	1	/	0	0	0	0	0		0
361	27	38.1429	2	/	0	0	b	38.1429	122	74	0	1	No Data	0	38.2857	1	/	0	0	0	0	0		0
362	29	33.2857	2	/	0	0	b	33.2857	120	70	0	1	0.2	0	33.2857	1	/	0	0	0	0	1		0
363	32	36.2857	2	/	0	0	a	36.2857	109	67	0	1	No Data	0	36.4286	0	/	0	0	0	0	1		0
364	31	33.1429	14	/	0	0	b	33.1429	167	98	1	3	0.5	1	33.2857	0	/	0	0	2	2	1		0
365	27	30.5714	2	/	0	0	b	30.5714	113	72	0	1	No Data	0	30.7143	1	/	1	0	0	0	0		0
366	29	38.8571	3	/	0	0	a	38.8571	110	70	0	0	0.1	0	39.1429	1	/	0	0	0	0	0		0
367	32	35.7143	15	/	0	0	b	35.8571	122	76	0	1	No Data	0	35.8571	1	/	0	0	0	0	0		0
368	36	28.7143	2	28.7143	1	1	e	28.8571	163	83	1	5	3	1	29.4286	1	1	0	0	1	0	0	1
369	36	37.8571	7	/	0	0	b	38.1429	118	74	0	3	0.3	1	38.1429	1	/	0	0	0	0	1		0
370	30	37.8571	2	/	0	0	b	38	139	79	0	0	0.1	0	38	1	/	0	0	0	0	0		0
371	28	39.8571	2	/	0	0	a	39.8571	115	81	0	3	0.3	1	40.2857	1	/	0	0	0	0	0		0
372	33	40.2857	1	/	0	0	b	40.2857	112	73	0	1	0.1	0	40.7143	1	/	0	0	0	0	1		0
373	34	38.5714	1	/	0	0	a	38.5714	112	76	0	1	0.3	1	39	1	/	0	0	0	0	0		0
374	33	37.8571	1	/	0	0	b	37.8571	116	68	0	3	0.3	1	38.2857	1	/	0	0	0	0	1		0
375	38	37.8571	1	/	0	0	b	37.8571	124	76	0	3	0.3	1	38.2857	1	/	0	0	0	0	1		0
376	26	36.4286	1	/	0	0	b	36.4286	113	72	0	1	No Data	0	37	1	/	0	0	0	0	1		0
377	34	37	1	/	0	1	e	37	104	70	0	4	2	1	37.2857	1	/	1	0	0	2	0		1
378	31	38.7143	7	/	0	0	b	38.7143	122	76	0	3	0.3	1	38.8571	1	/	0	0	0	0	0		0
379	32	37.7143	7	/	0	0	b	37.7143	117	80	0	3	0.3	1	37.8571	1	/	0	0	0	0	0		0
380	27	39.2857	8	/	0	0	b	39.2857	122	76	0	1	No Data	0	39.2857	1	/	0	0	0	0	1		0
381	29	39.2857	7	/	0	0	a	39.2857	122	64	0	0	0.1	0	39.4286	1	/	0	0	0	0	0		0
382	31	37.1429	7	37.1429	1	1	e	37.1429	138	90	1	4	No Data	1	37.2857	1	2	1	0	0	0	1	1
383	35	36.7143	7	/	0	0	b	36.7143	130	90	1	3	0.3	1	37	1	/	0	0	0	0	1		0
384	39	37.5714	1	/	0	0	b	37.5714	115	70	0	3	0.3	1	37.7143	1	/	0	0	0	0	1		0
385	33	31.1429	4	/	0	0	b	31.1429	115	60	0	4	1	1	32.1429	0	/	0	0	0	0	1		0
386	33	38.4286	1	/	0	0	a	38.4286	120	74	0	3	0.3	1	38.5714	1	/	0	0	0	0	1		0
387	40	39.1429	1	/	0	0	a	39.1429	112	74	0	1	No Data	0	39.2857	1	/	0	0	0	0	0		0
388	29	24.4286	4	/	0	0	a	24.4286	112	74	0	1	No Data	0	24.7143	1	/	0	0	0	0	0		0
389	32	38.7143	1	/	0	0	b	38.7143	95	65	0	3	0.3	1	38.8571	1	/	0	0	0	0	0		0
390	35	38.2857	1	/	0	1	e	38.4286	120	69	0	3	0.5	1	38.5714	1	/	0	0	0	0	1		1
391	27	39.1429	2	/	0	0	b	39.1429	125	82	0	1	No Data	0	39.1429	1	/	0	0	0	0	0		0
392	34	38.4286	1	/	0	0	b	38.4286	113	68	0	1	No Data	0	38.5714	1	/	0	0	0	0	0		0
393	29	39.1429	1	/	0	0	b	39.1429	122	82	0	3	0.3	1	39.4286	1	/	0	0	0	0	1		0
394	31	38.1429	8	/	0	0	b	38.1429	120	70	0	3	0.5	1	38.2857	1	/	0	0	0	0	0		0
395	24	38.5714	1	/	0	0	a	38.5714	119	80	0	3	0.5	1	38.7143	1	/	0	0	0	0	0		0
396	31	40.5714	1	/	0	0	a	40.5714	104	69	0	0	0.2	0	40.8571	1	/	0	0	0	0	1		0
397	36	37.8571	1	/	0	0	a	37.8571	129	84	0	3	0.5	1	38	1	/	0	0	0	0	0		0
398	31	40	1	/	0	0	b	40.2857	120	75	0	3	0.5	1	40.8571	1	/	0	0	0	0	0		0
399	27	33.7143	2	/	0	0	a	34	115	75	0	1	No Data	0	34	1	/	0	0	0	0	0		0
400	31	39.4286	2	/	0	0	b	39.4286	112	76	0	1	0.1	0	39.4286	1	/	0	0	0	0	0		0
401	24	39.5714	2	/	0	0	b	39.8571	112	76	0	1	No Data	0	39.8571	1	/	0	0	0	0	1		0
402	27	33.4286	2	/	0	0	b	33.4286	112	76	0	1	0.2	0	33.4286	1	/	0	0	0	0	0		0
403	30	28.4286	3	28.4286	2	0	b	28.4286	112	76	0	4	2	1	28.4286	1	1	0	0	0	2	1	0
404	29	29	2	/	0	1	e	29.2857	112	65	0	5	3	1	29.2857	1	/	0	0	0	2	1		1
405	30	23.8571	6	/	0	0	b	24.1429	106	65	0	3	0.3	1	24.1429	0	/	0	0	0	0	0		0
406	42	28.8571	3	29.4286	1	1	f	29.1429	137	91	1	4	2	1	30.2857	1	1	0	0	1	0	0	1
407	34	36.1429	13	/	0	0	b	36.4286	122	80	0	1	No Data	0	36.7143	0	/	0	0	0	0	1		0
408	29	37.5714	7	/	0	0	b	37.5714	114	71	0	3	0.5	1	37.5714	1	/	0	0	0	0	1		0
409	31	40	1	/	0	0	b	40	112	76	0	3	0.5	1	40.4286	1	/	0	0	0	0	1		0
410	36	37.5714	1	/	0	0	b	37.5714	116	71	0	1	No Data	0	37.7143	1	/	0	0	0	0	1		0
411	37	38.8571	1	/	0	0	a	38.8571	110	74	0	1	No Data	0	39	1	/	0	0	0	0	0		0
412	33	38.1429	1	/	0	0	a	38.1429	112	76	0	3	0.3	1	38.2857	1	/	0	0	0	0	0		0
413	36	38	1	/	0	0	b	38	112	76	0	1	No Data	0	38.1429	1	/	0	0	0	0	1		0
414	24	38.4286	7	/	0	0	b	38.4286	120	75	0	1	No Data	0	38.4286	1	/	0	0	0	0	1		0
415	39	36.5714	2	/	0	0	b	36.5714	114	71	0	1	No Data	0	36.5714	1	/	0	0	0	0	1		0
416	43	38	1	/	0	0	b	38	112	76	0	3	0.3	1	38.1429	1	/	0	2	0	0	1		0
417	31	38.2857	1	/	0	0	b	38.2857	109	67	0	0	0.1	0	38.4286	1	/	0	0	0	0	1		0
418	36	39	1	/	0	0	a	39	112	76	0	3	0.5	1	39.1429	1	/	0	0	0	0	0		0
419	33	31.2857	13	31.2857	2	1	e	31.4286	154	101	1	3	0.3	1	31.4286	1	1	0	0	1	0	0	1
420	30	25.2857	6	/	0	0	b	25.2857	122	64	0	1	No Data	0	25.7143	0	/	0	2	0	0	1		0
421	30	34.2857	2	/	0	1	e	34.2857	122	76	0	4	2	1	34.4286	1	/	0	0	0	2	0		1
422	35	35	15	/	0	0	b	35	122	64	0	1	0.2	0	35.1429	1	/	0	0	0	0	1		0
423	21	23.1429	4	/	0	0	a	23.1429	118	76	0	1	0.2	0	23.5714	1	/	0	0	0	0	1		0
424	33	25.7143	4	/	0	0	a	25.7143	122	76	0	1	No Data	0	27.5714	0	/	0	0	0	0	0		0
425	31	28.7143	2	/	0	0	b	28.8571	130	81	0	3	0.3	1	28.8571	1	/	0	0	0	0	0		0
426	27	31.5714	5	/	0	0	b	31.7143	112	76	0	4	1	1	32.5714	0	/	0	0	0	0	1		0
427	27	37.5714	4	/	0	0	a	37.5714	123	56	0	1	No Data	0	37.7143	1	/	0	0	0	0	1		0
428	29	32.2857	2	/	0	0	b	32.2857	116	68	0	1	No Data	0	32.5714	1	/	0	0	0	0	0		0
429	33	40.2857	1	/	0	0	b	40.2857	114	71	0	3	0.5	1	40.5714	1	/	0	2	0	0	1		0
430	35	38.5714	1	/	0	0	b	38.5714	117	72	0	3	0.3	1	38.8571	1	/	0	0	0	0	0		0
431	26	39.2857	1	/	0	0	b	39.2857	120	80	0	3	0.5	1	39.7143	1	/	0	0	0	0	1		0
432	28	38.1429	1	/	0	0	a	38.1429	115	75	0	1	No Data	0	38.4286	1	/	0	0	0	0	0		0
433	27	39.8571	1	/	0	0	b	39.8571	109	81	0	1	No Data	0	40.1429	1	/	0	2	0	0	1		0
434	27	40	1	/	0	0	b	40	109	81	0	3	0.5	1	40.7143	1	/	0	0	0	0	0		0
435	25	20.4286	16	/	0	0	b	20.4286	129	76	0	3	0.3	1	21.1429	0	/	0	0	0	0	0		0
436	31	34.1429	2	/	0	0	b	34.1429	115	76	0	3	0.5	1	34.2857	1	/	0	0	0	0	1		0
437	29	33.4286	2	/	0	0	b	33.4286	133	94	1	1	0.1	0	34.1429	1	/	0	0	0	0	1		0
438	28	29.8571	9	/	0	0	a	29.8571	125	70	0	1	0.1	0	31.8571	0	/	0	0	0	0	0		0
439	35	22.2857	16	/	0	0	a	22.2857	119	70	0	3	0.5	1	23	1	/	0	0	0	0	1		0
440	27	40.7143	7	/	0	0	a	40.7143	120	80	0	1	No Data	0	41	1	/	0	0	0	0	0		0
441	33	39.2857	4	/	0	0	b	39.2857	124	80	0	3	0.7	1	39.5714	1	/	0	0	0	0	1		0
442	27	39.7143	1	/	0	0	b	39.7143	110	70	0	1	No Data	0	39.8571	1	/	0	2	0	0	1		0
443	32	22.1429	4	/	0	0	c	22.2857	120	80	0	5	3	1	22.4286	1	/	0	0	0	0	0		0
444	24	40	1	/	0	0	b	40	115	75	0	1	0.2	0	40	1	/	0	0	0	0	1		0
445	36	25	4	/	0	0	b	25	112	59	0	3	0.3	1	25	1	/	0	0	0	0	1		0
446	28	40.5714	7	/	0	0	b	40.5714	94	50	0	3	0.7	1	40.5714	1	/	0	0	0	0	0		0
447	38	39	1	/	0	0	b	39.1429	120	80	0	3	0.3	1	39.2857	1	/	0	2	0	0	0		0
448	24	38.5714	3	38.5714	2	1	f	38.5714	177	117	1	6	6	1	38.5714	1	2	0	1	0	1	1	1
449	41	38.5714	7	/	0	0	a	38.5714	133	94	1	1	No Data	0	38.5714	1	/	0	0	0	0	1		0
450	27	40.1429	1	/	0	0	b	40.1429	122	76	0	3	0.7	1	41.1429	1	/	0	0	0	0	1		0
451	25	29.4286	6	/	0	0	b	29.5714	125	84	0	1	No Data	0	30.5714	0	/	0	0	0	0	0		0
452	35	38.5714	2	/	0	0	b	38.7143	106	74	0	1	No Data	0	38.8571	1	/	0	0	0	0	1		0
453	35	32.5714	2	/	0	0	a	32.5714	133	81	0	1	No Data	0	32.7143	1	/	0	0	0	0	0		0
454	34	36.8571	2	/	0	0	a	36.8571	120	81	0	1	No Data	0	36.8571	1	/	0	0	0	0	0		0
455	34	27.8571	16	/	0	0	a	27.8571	127	76	0	1	0.1	0	28	1	/	0	0	0	0	1		0
456	31	38.7143	1	/	0	0	b	38.7143	105	61	0	4	1	1	38.8571	1	/	0	0	0	0	0		0
457	27	31.2857	2	/	0	0	b	31.2857	109	67	0	1	No Data	0	31.7143	0	/	0	0	0	0	1		0
458	35	38.5714	7	/	0	0	a	38.5714	127	83	0	0	0.2	0	39	1	/	0	0	1	0	1		0
459	34	37.5714	1	/	0	0	b	37.5714	132	88	0	1	0.2	0	38	1	/	0	1	0	0	0		0
460	28	40.4286	1	/	0	0	a	40.4286	116	72	0	3	0.3	1	40.8571	1	/	0	0	0	0	0		0
461	42	36.5714	9	/	0	0	a	36.5714	106	61	0	1	No Data	0	36.5714	1	/	0	0	0	0	1		0
462	26	31.1429	7	/	0	1	f	31.1429	115	70	0	3	0.3	1	31.4286	1	/	0	2	0	1	0		1
463	40	38.7143	4	/	0	0	a	38.8571	101	74	0	3	0.5	1	39.2857	1	/	0	0	0	0	1		0
464	32	31.2857	2	/	0	0	a	31.4286	117	70	0	1	0.1	0	31.8571	1	/	0	0	0	0	0		0
465	37	39	1	/	0	0	a	39	109	67	0	1	No Data	0	39.1429	1	/	0	0	0	0	0		0
466	28	39.4286	1	/	0	0	b	39.4286	127	76	0	1	No Data	0	39.7143	1	/	0	2	0	0	1		0
467	25	39	1	/	0	0	b	39	112	76	0	1	No Data	0	39.1429	1	/	0	0	0	0	1		0
468	28	38.8571	2	/	0	0	b	38.8571	112	76	0	1	0.1	0	39	1	/	0	0	0	0	1		0
469	29	39	1	/	0	0	a	39.1429	109	67	0	3	0.3	1	39.2857	1	/	0	0	0	0	0		0
470	34	34.8571	7	/	0	0	a	34.8571	109	69	0	1	No Data	0	35.1429	0	/	0	2	0	0	0		0
471	25	38.5714	8	/	0	0	b	38.5714	113	75	0	1	No Data	0	38.7143	1	/	0	0	0	0	1		0
472	38	39.8571	1	/	0	0	b	39.8571	140	92	1	3	0.3	1	40.1429	1	/	0	0	0	2	0		0
473	44	40	1	/	0	0	a	40.4286	122	74	0	1	No Data	0	40.5714	1	/	0	0	0	0	0		0
474	36	33.7143	2	/	0	0	a	34.1429	114	71	0	1	No Data	0	34.5714	1	/	0	0	0	0	1		0
475	27	28.2857	3	28.2857	2	1	f	28.7143	180	140	1	6	No Data	1	28.8571	1	1	0	0	0	1	1	1
476	22	36.7143	4	/	0	0	b	37.1429	112	73	0	1	No Data	0	37.1429	1	/	0	0	0	0	0		0
477	31	32.5714	3	32.5714	2	0	c	33	138	89	0	4	0.4	1	33.2857	0	0	0	2	0	0	0	0
478	27	33.5714	2	/	0	0	a	34	110	69	0	1	No Data	0	34.1429	1	/	0	0	0	1	0		0
479	29	31.8571	4	/	0	0	b	32.2857	120	73	0	1	No Data	0	32.2857	0	/	0	2	0	0	0		0
480	33	22.7143	6	/	0	0	a	23.1429	140	100	1	1	0.2	0	23.8571	1	/	0	0	1	0	0		0
481	35	33.1429	2	/	0	0	b	33.5714	110	70	0	3	0.3	1	34.1429	1	/	0	0	0	0	0		0
482	30	36.8571	5	36.8571	2	1	f	37.1429	147	98	1	6	4.68	1	40.1429	1	2	0	0	0	1	1	1
483	31	32.4286	2	/	0	0	c	32.8571	112	73	0	3	0.5	1	32.8571	0	/	0	0	0	0	0		0
484	26	36.8571	7	36.8571	1	1	f	37.1429	147	82	1	4	0.8	1	37.2857	1	2	1	0	0	1	1	1
485	30	32.4286	2	/	0	0	b	32.7143	105	85	0	3	No Data	1	33.2857	1	/	0	0	0	0	1		0
486	29	28.1429	2	/	0	0	a	28.2857	114	71	0	1	No Data	0	28.7143	1	/	0	2	0	0	1		0
487	33	37.7143	1	/	0	0	b	37.7143	108	68	0	1	0.2	0	37.8571	1	/	0	2	0	0	1		0
488	30	32.2857	2	/	0	0	a	32.2857	112	73	0	1	0.1	0	32.7143	1	/	0	0	0	0	1		0
489	25	40.5714	7	/	0	0	a	40.5714	123	80	0	1	No Data	0	40.7143	1	/	0	0	0	0	1		0
490	29	38.7143	1	/	0	0	a	38.7143	122	76	0	3	0.5	1	38.8571	1	/	0	0	0	0	0		0
491	27	40.8571	1	/	0	0	b	40.8571	109	81	0	1	0.2	0	41	1	/	0	0	0	0	0		0
492	26	40.1429	1	/	0	0	b	40.5714	110	65	0	4	1	1	41.1429	1	/	0	0	0	0	1		0
493	30	38.8571	2	/	0	0	b	39	122	76	0	1	No Data	0	39	1	/	0	0	0	0	0		0
494	32	38.7143	12	/	0	0	b	38.7143	122	76	0	1	0.2	0	38.7143	1	/	0	0	0	0	0		0
495	26	39.1429	7	/	0	0	a	39.1429	120	78	0	1	No Data	0	39.2857	1	/	0	0	0	0	1		0
496	27	39.8571	1	/	0	0	a	39.8571	117	80	0	3	0.3	1	40.1429	1	/	0	2	0	0	1		0
497	31	40.4286	7	/	0	0	b	40.4286	122	64	0	3	0.3	1	41	1	/	0	0	0	0	0		0
498	33	40	1	/	0	0	a	40	128	80	0	3	0.7	1	40.1429	1	/	0	0	0	0	1		0
499	32	36.5714	7	/	0	0	a	36.5714	122	64	0	1	No Data	0	36.8571	1	/	1	0	0	0	0		0
500	34	37.7143	15	/	0	0	a	37.7143	119	71	0	3	0.3	1	38	1	/	0	0	0	0	0		0
501	37	39.2857	8	/	0	1	f	39.2857	122	64	0	4	1	1	39.2857	1	/	0	0	0	0	1		1
502	33	37.8571	1	/	0	0	a	38	112	76	0	3	0.3	1	38.1429	1	/	0	0	0	0	0		0
503	35	38.5714	7	/	0	0	c	38.5714	126	76	0	4	1	1	38.5714	1	/	0	0	0	0	1		0
504	20	33.7143	7	/	0	1	e	33.8571	112	76	0	4	1	1	34	0	/	0	0	0	2	0		1
505	25	39.4286	7	/	0	0	a	39.4286	112	76	0	1	No Data	0	39.4286	1	/	0	0	0	0	1		0
506	37	37.5714	1	/	0	0	c	37.5714	139	84	0	3	0.3	1	37.7143	1	/	0	0	0	1	0		0
507	32	32.1429	12	/	0	0	a	32.1429	114	71	0	1	No Data	0	32.1429	1	/	0	2	0	0	1		0
508	26	39.8571	1	/	0	0	a	39.8571	112	76	0	1	No Data	0	40	1	/	0	0	0	0	1		0
509	39	39.1429	1	/	0	0	b	39.1429	112	76	0	3	0.3	1	39.2857	1	/	0	0	0	0	1		0
510	32	38.8571	1	/	0	0	b	39	109	81	0	1	0.2	0	39.1429	1	/	0	0	2	0	1		0
511	27	38.1429	1	/	0	0	a	38.1429	117	86	0	1	No Data	0	38.2857	1	/	0	0	0	0	1		0
512	26	34.5714	7	/	0	0	b	34.5714	109	81	0	1	No Data	0	34.7143	1	/	0	0	0	0	0		0
513	27	39.1429	1	/	0	0	a	39.1429	109	81	0	1	No Data	0	39.4286	1	/	0	0	0	0	0		0
514	26	28.2857	7	28.2857	2	1	e	28.2857	110	70	0	4	0.44	1	30.4286	1	1	1	0	0	2	1	1
515	32	39.2857	7	/	0	0	a	39.4286	119	71	0	1	No Data	0	39.4286	1	/	0	0	0	0	0		0
516	34	30	13	/	0	0	a	30	129	80	0	1	No Data	0	30.2857	1	/	0	0	0	0	1		0
517	35	38.5714	1	/	0	0	b	38.5714	120	78	0	3	0.5	1	38.7143	1	/	0	0	0	0	0		0
518	34	39.4286	7	/	0	0	b	39.4286	128	80	0	3	0.5	1	39.4286	1	/	0	2	0	0	0		0
519	36	37.8571	7	/	0	0	b	37.8571	122	64	0	3	0.5	1	38	1	/	0	0	0	0	0		0
520	22	38.5714	1	/	0	0	a	38.5714	122	76	0	1	No Data	0	38.7143	1	/	0	2	0	0	1		0
521	29	31.2857	4	/	0	1	e	31.4286	123	86	0	4	2	1	32.5714	1	/	1	0	0	2	1		1
522	32	26.5714	6	/	0	0	b	26.5714	119	71	0	1	No Data	0	27.4286	0	/	0	0	0	0	1		0
523	28	36.8571	1	/	0	0	a	36.8571	115	75	0	1	No Data	0	37.1429	1	/	0	0	0	0	1		0
524	45	38.8571	1	/	0	0	b	38.8571	108	68	0	3	0.7	1	38.8571	1	/	0	2	0	0	0		0
525	42	38.5714	7	/	0	0	a	38.5714	120	82	0	3	0.7	1	38.5714	1	/	0	0	0	0	1		0
526	28	36.8571	1	/	0	0	b	36.8571	115	75	0	3	0.5	1	37	1	/	0	2	0	0	0		0
527	30	39.1429	1	/	0	0	b	39.2857	120	80	0	3	0.5	1	39.5714	1	/	0	0	0	0	1		0
528	32	38.4286	1	/	0	0	b	38.5714	112	76	0	0	0.2	0	38.5714	1	/	0	0	0	0	1		0
529	27	38.7143	2	/	0	0	b	38.7143	129	69	0	3	0.3	1	39.1429	1	/	0	2	0	0	1		0
530	28	37.7143	1	/	0	0	b	37.7143	112	76	0	1	No Data	0	38	1	/	0	0	0	0	1		0
531	28	38.8571	2	/	0	0	b	38.8571	121	71	0	1	0.2	0	39	1	/	0	0	0	0	0		0
532	29	40.2857	1	/	0	0	c	40.2857	130	76	0	3	0.5	1	40.5714	1	/	0	0	0	0	0		0
533	34	36.5714	1	/	0	0	b	36.5714	113	72	0	1	No Data	0	36.8571	1	/	0	0	0	0	1		0
534	35	37.7143	2	/	0	0	b	37.7143	92	65	0	1	No Data	0	37.8571	1	/	0	0	0	0	1		0
535	35	39	1	/	0	0	a	39	131	82	0	1	No Data	0	39.1429	1	/	0	0	0	0	1		0
536	33	39	1	/	0	0	a	39	122	74	0	1	No Data	0	39.1429	1	/	0	0	0	0	0		0
537	30	40.7143	1	/	0	0	b	40.7143	126	74	0	1	0.2	0	40.8571	1	/	0	0	0	0	0		0
538	39	39.5714	2	/	0	0	b	39.5714	112	76	0	3	0.5	1	39.7143	1	/	0	0	0	0	0		0
539	32	31.7143	3	31.7143	2	0	c	32.1429	190	115	1	6	2	1	32.1429	1	1	0	2	0	1	0	0
540	27	31.2857	7	/	0	0	b	31.7143	112	76	0	3	0.3	1	31.7143	0	/	0	0	0	0	1		0
541	32	34	2	/	0	0	b	34	119	83	0	3	0.3	1	34	1	/	0	0	0	0	1		0
542	29	38.8571	2	/	0	1	e	38.8571	125	85	0	4	1	1	38.8571	1	/	0	0	0	2	1		1
543	34	38.4286	1	/	0	0	a	38.4286	113	80	0	3	0.5	1	38.5714	1	/	0	0	0	0	0		0
544	36	39.8571	1	/	0	0	a	40.2857	124	78	0	1	No Data	0	40.2857	1	/	0	0	0	0	0		0
545	35	38.7143	1	/	0	0	b	39	112	76	0	1	0.2	0	39	1	/	0	0	0	0	0		0
546	33	37.2857	7	/	0	0	b	37.4286	112	76	0	1	No Data	0	37.4286	1	/	0	0	0	0	1		0
547	35	39.4286	1	/	0	0	b	39.5714	112	76	0	1	0.2	0	39.7143	1	/	0	2	0	0	1		0
548	34	38.1429	2	/	0	0	a	38.2857	115	61	0	3	0.3	1	38.2857	1	/	0	0	0	0	1		0
549	41	28.2857	3	28.2857	2	1	f	28.4286	160	100	1	5	3	1	28.7143	1	1	0	0	0	0	0	1
550	30	28.4286	13	/	0	0	b	28.5714	112	76	0	3	0.3	1	28.5714	0	/	0	0	0	0	0		0
551	35	31.2857	11	/	0	0	a	31.4286	114	71	0	1	No Data	0	31.7143	0	/	0	0	0	0	0		0
552	26	39.4286	2	/	0	0	b	39.4286	112	76	0	1	No Data	0	39.4286	1	/	0	0	0	0	0		0
553	41	30	11	/	0	0	a	30	112	76	0	1	0.1	0	30	1	/	0	0	0	0	0		0
554	28	39.8571	8	/	0	0	b	39.8571	112	76	0	3	0.7	1	39.8571	1	/	0	0	0	0	0		0
555	30	39.7143	2	/	0	0	a	39.7143	112	76	0	1	No Data	0	39.7143	1	/	0	0	0	0	1		0
556	23	38.4286	1	/	0	0	a	38.4286	122	85	0	3	0.3	1	38.5714	1	/	0	0	0	0	0		0
557	40	36.2857	1	/	0	0	b	36.2857	112	73	0	1	No Data	0	36.4286	1	/	0	0	0	0	0		0
558	30	38.8571	1	/	0	0	b	38.8571	112	76	0	1	0.1	0	39	1	/	0	0	0	0	0		0
559	29	37.2857	1	/	0	0	b	37.2857	131	73	0	1	No Data	0	37.4286	1	/	0	0	0	0	0		0
560	32	35.8571	1	/	0	0	b	35.8571	115	68	0	1	0.2	0	36.4286	1	/	0	0	0	0	0		0
561	35	38.2857	2	/	0	0	a	38.2857	133	89	0	1	No Data	0	38.2857	1	/	0	0	0	0	0		0
562	38	38.2857	1	/	0	0	a	38.2857	109	67	0	3	0.5	1	38.4286	1	/	0	0	0	0	1		0
563	28	40.5714	7	/	0	0	b	40.5714	134	88	0	1	0.1	0	40.7143	1	/	0	0	0	0	1		0
564	29	40.7143	1	/	0	1	f	40.7143	112	76	0	3	0.5	1	40.8571	1	/	0	0	0	2	0		1
565	39	36.8571	1	/	0	0	a	36.8571	112	73	0	1	0.2	0	37.1429	1	/	0	2	0	0	1		0
566	31	38.4286	7	/	0	0	a	38.8571	109	81	0	3	0.5	1	38.8571	1	/	0	0	0	0	1		0
567	28	38.8571	1	/	0	0	b	39.2857	102	69	0	1	0.1	0	39.2857	1	/	0	0	0	0	1		0
568	38	27.2857	3	27.2857	2	1	f	27.2857	162	105	1	6	2	1	28.5714	1	1	0	0	2	1	0	1
569	27	40.5714	1	/	0	0	a	40.5714	105	65	0	3	0.3	1	40.7143	1	/	0	0	0	0	0		0
570	26	39.1429	1	/	0	0	b	39.7143	109	81	0	3	0.3	1	39.8571	1	/	0	0	0	0	1		0
571	30	36.5714	11	/	0	0	a	36.5714	122	76	0	1	0.2	0	36.7143	1	/	0	2	0	0	0		0
572	33	38.4286	1	/	0	0	a	38.4286	120	80	0	1	No Data	0	38.4286	1	/	0	0	0	0	1		0
573	38	36.4286	1	/	0	0	b	36.4286	123	85	0	1	No Data	0	36.8571	1	/	0	0	0	0	1		0
574	30	37.5714	2	/	0	0	b	37.5714	112	76	0	1	No Data	0	37.7143	1	/	0	0	0	0	1		0
575	33	40.2857	1	/	0	0	b	40.2857	120	84	0	1	No Data	0	40.5714	1	/	0	0	0	0	0		0
576	27	40	7	/	0	0	c	40	112	76	0	3	0.5	1	40	1	/	0	2	0	0	0		0
577	33	39.2857	1	/	0	1	e	39.2857	112	76	0	3	0.5	1	39.4286	1	/	0	0	2	2	0		1
578	38	39	1	/	0	0	b	39	122	74	0	3	0.3	1	39.1429	1	/	0	0	0	0	0		0
579	34	39.1429	1	/	0	0	b	39.1429	122	76	0	1	0.2	0	39.4286	1	/	0	2	0	0	0		0
580	24	40.2857	1	/	0	0	a	40.2857	100	74	0	1	0.2	0	40.4286	1	/	0	0	0	0	0		0
581	40	36.8571	15	/	0	0	a	36.8571	99	50	0	1	No Data	0	37.2857	1	/	0	0	0	0	0		0
582	28	30.8571	3	30.8571	2	1	f	30.8571	150	91	1	5	3	1	31.5714	1	1	0	2	0	1	0	1
583	38	39.2857	1	/	0	0	b	39.2857	119	81	0	1	0.1	0	39.5714	1	/	0	0	0	0	0		0
584	30	40.5714	1	/	0	0	b	40.5714	132	78	0	3	0.5	1	40.7143	1	/	0	0	0	0	0		0
585	30	39.1429	7	/	0	0	c	39.1429	122	76	0	3	0.7	1	39.4286	1	/	0	0	0	0	0		0
586	36	39	1	/	0	0	a	39	104	65	0	1	No Data	0	39.1429	1	/	0	0	0	0	1		0
587	31	39.4286	1	/	0	0	b	39.4286	122	74	0	1	0.1	0	39.5714	1	/	0	0	0	0	1		0
588	27	33.8571	2	/	0	0	a	33.8571	110	71	0	1	No Data	0	34.1429	1	/	0	0	0	0	1		0
589	31	28.1429	4	/	0	0	b	28.1429	125	77	0	3	0.3	1	28.8571	1	/	0	0	0	0	0		0
590	35	37.5714	3	37.5714	1	0	b	37.5714	161	108	1	3	0.7	1	37.8571	1	2	0	2	0	1	1	0
591	26	36.2857	2	/	0	0	a	36.2857	119	72	0	3	0.3	1	36.2857	1	/	0	0	0	0	0		0
592	32	38	2	/	0	0	a	38	112	72	0	1	No Data	0	38	1	/	0	2	0	0	0		0
593	39	38.5714	1	/	0	0	b	38.5714	112	76	0	1	No Data	0	38.7143	1	/	0	0	0	0	1		0
594	34	36.2857	7	/	0	0	b	36.4286	111	67	0	3	0.3	1	36.5714	1	/	1	2	0	0	0		0
595	29	35.5714	4	/	0	0	b	35.7143	136	80	0	3	0.5	1	35.8571	1	/	0	0	0	0	0		0
596	37	23.2857	2	/	0	0	a	23.2857	107	60	0	1	No Data	0	23.5714	0	/	0	0	0	0	1		0
597	26	29.7143	3	29.7143	2	1	f	29.7143	165	114	1	6	3	1	30.1429	1	1	0	0	2	1	1	1
598	23	32.7143	7	/	0	0	c	32.7143	117	72	0	3	0.3	1	32.8571	0	/	0	0	0	0	1		0
599	42	37.7143	1	/	0	0	b	37.7143	99	71	0	1	No Data	0	37.8571	1	/	0	0	0	0	0		0
600	44	39	1	/	0	0	a	39	115	82	0	1	No Data	0	39.1429	1	/	0	2	0	0	1		0
601	30	24.1429	7	/	0	0	a	24.1429	125	75	0	1	No Data	0	26	0	/	0	0	0	0	0		0
602	33	38.1429	1	/	0	0	a	38.1429	120	78	0	1	No Data	0	38.2857	1	/	0	0	0	0	1		0
603	34	38.7143	1	/	0	0	b	38.7143	120	90	1	3	0.3	1	38.8571	1	/	0	0	0	0	0		0
604	37	39.2857	1	/	0	0	b	39.2857	100	70	0	3	0.7	1	39.2857	1	/	0	0	0	0	0		0
605	36	36	7	/	0	0	a	36	122	76	0	1	0.1	0	36.1429	1	/	0	0	0	0	0		0
606	33	37.7143	1	/	0	0	a	38	121	72	0	1	No Data	0	38.1429	1	/	0	0	0	0	0		0
607	29	40.4286	11	/	0	0	a	40.5714	101	62	0	1	No Data	0	40.5714	1	/	0	0	0	0	1		0
608	37	39	7	/	0	0	b	39	122	64	0	3	0.3	1	39.1429	1	/	0	0	0	0	0		0
609	27	40.1429	1	/	0	0	a	40.1429	115	75	0	1	0.1	0	40.2857	1	/	0	0	0	0	1		0
610	30	38.8571	1	/	0	0	a	39.2857	120	80	0	3	0.3	1	39.4286	1	/	0	0	0	0	1		0
611	28	40	1	/	0	0	a	40.4286	112	70	0	3	0.5	1	40.4286	1	/	0	0	0	0	1		0
612	35	34.5714	2	/	0	0	a	34.7143	120	80	0	1	No Data	0	34.8571	1	/	0	0	0	0	1		0
613	31	39.4286	2	/	0	0	a	39.4286	105	60	0	3	0.7	1	39.4286	1	/	0	0	0	0	1		0
614	28	38.8571	7	/	0	0	b	38.8571	112	75	0	1	No Data	0	39.2857	1	/	0	0	0	0	0		0
615	35	38	2	/	0	0	b	38.4286	112	60	0	1	0.2	0	38.4286	1	/	0	0	0	0	0		0
616	24	37	1	/	0	0	b	37.4286	123	77	0	3	0.5	1	37.4286	1	/	0	0	0	0	0		0
617	27	39.2857	1	/	0	0	a	39.7143	112	76	0	1	0.2	0	39.7143	1	/	0	0	0	0	0		0
618	29	37.8571	1	/	0	0	a	38.2857	147	101	1	1	0.1	0	38.2857	1	/	0	2	1	0	1		0
619	37	37.4286	2	/	0	0	b	37.4286	136	89	0	1	No Data	0	37.7143	1	/	0	2	0	0	1		0
620	35	38.4286	1	/	0	0	a	38.7143	94	68	0	3	0.3	1	38.8571	1	/	0	0	0	0	1		0
621	29	34	2	/	0	0	b	34.2857	118	84	0	3	0.3	1	34.7143	1	/	1	2	0	0	1		0
622	25	31.7143	2	/	0	0	a	32	121	71	0	3	0.3	1	32.2857	0	/	0	0	0	0	1		0
623	35	37.1429	7	/	0	0	a	37.4286	115	69	0	1	No Data	0	37.4286	1	/	0	0	0	0	0		0
624	31	36.5714	2	/	0	0	b	36.5714	119	69	0	1	No Data	0	36.5714	1	/	0	0	0	0	0		0
625	25	38.8571	2	/	0	0	a	39.1429	123	75	0	1	0.1	0	39.1429	1	/	0	0	0	0	0		0
626	37	39.2857	2	/	0	0	a	39.5714	114	68	0	1	No Data	0	39.8571	1	/	0	0	0	0	0		0
627	29	39.1429	2	/	0	0	c	39.1429	126	78	0	3	0.3	1	39.2857	1	/	0	0	0	0	0		0
628	33	37.7143	4	/	0	0	a	37.8571	142	97	1	1	0.1	0	38	1	/	0	0	2	0	1		0
629	34	27.5714	2	/	0	0	a	27.7143	93	45	0	1	No Data	0	27.8571	0	/	0	0	0	0	0		0
630	26	39.2857	8	/	0	0	a	39.2857	106	68	0	1	No Data	0	39.2857	1	/	0	0	0	0	0		0
631	29	38.7143	1	/	0	0	a	38.7143	129	75	0	1	0.2	0	38.8571	1	/	0	0	0	0	1		0
632	29	38.8571	1	/	0	0	a	38.8571	126	84	0	1	No Data	0	39	1	/	0	0	0	0	0		0
633	40	37.8571	7	/	0	0	b	37.8571	110	74	0	1	No Data	0	38	1	/	0	0	0	0	1		0
634	35	37.2857	1	/	0	0	a	37.2857	123	77	0	1	0.2	0	37.5714	1	/	0	0	0	0	0		0
635	29	39.8571	2	/	0	0	a	39.8571	100	61	0	3	0.7	1	40	1	/	0	0	0	0	1		0
636	33	37.5714	1	/	0	0	b	37.5714	119	73	0	3	0.7	1	37.7143	1	/	0	0	0	0	1		0
637	28	38.4286	13	/	0	0	b	38.4286	118	75	0	1	0.2	0	38.7143	1	/	0	0	0	0	0		0
638	29	38	1	/	0	0	c	38.1429	120	80	0	4	1	1	38.2857	1	/	0	1	0	0	0		0
639	27	40.4286	1	/	0	0	a	40.5714	120	80	0	3	0.3	1	40.8571	1	/	0	0	0	0	0		0
640	29	31.8571	7	/	0	0	a	32	120	80	0	1	0.2	0	32.7143	0	/	0	0	0	0	1		0
641	29	39.4286	7	/	0	0	b	39.4286	110	80	0	3	0.3	1	39.4286	1	/	0	0	0	0	1		0
642	34	35.2857	3	35.2857	2	1	f	35.4286	220	140	1	4	1	1	35.8571	1	1	0	0	1	1	0	1
643	33	40.2857	7	/	0	0	a	40.4286	110	60	0	1	0.2	0	40.4286	1	/	0	0	0	0	0		0
644	40	36.2857	2	/	0	0	a	36.2857	134	83	0	1	No Data	0	36.2857	1	/	0	2	0	0	1		0
645	27	38.8571	7	/	0	1	e	38.8571	137	99	1	4	2	1	38.8571	1	/	0	0	0	0	0		1
646	33	36.2857	1	/	0	0	a	36.2857	109	67	0	1	No Data	0	36.4286	1	/	1	0	0	0	1		0
647	38	38.5714	1	/	0	0	a	38.5714	120	80	0	3	0.5	1	38.8571	1	/	0	0	0	0	1		0
648	34	35.2857	7	/	0	0	a	35.2857	119	73	0	1	0.2	0	35.2857	0	/	0	0	0	0	1		0
649	26	38.8571	10	/	0	0	a	38.8571	120	70	0	1	No Data	0	39.1429	1	/	0	0	0	0	0		0
650	32	29	7	/	0	0	b	29	114	71	0	1	No Data	0	29.2857	0	/	0	0	0	0	0		0
651	34	40.4286	1	/	0	0	b	40.4286	122	76	0	3	0.3	1	40.7143	1	/	0	0	0	0	0		0
652	28	40	1	/	0	0	a	40	114	80	0	1	0.1	0	40	1	/	0	0	0	0	1		0
653	34	34.5714	7	/	0	0	c	34.5714	120	78	0	4	1	1	34.7143	1	/	1	0	0	0	1		0
654	38	38.5714	1	/	0	0	b	38.5714	102	67	0	3	0.3	1	38.7143	1	/	0	0	0	0	0		0
655	34	32.1429	2	/	0	0	b	32.1429	122	68	0	1	No Data	0	32.7143	0	/	0	0	0	0	0		0
656	26	39.2857	1	/	0	0	b	39.4286	109	81	0	1	No Data	0	39.7143	1	/	0	0	0	0	1		0
657	28	36	7	/	0	0	b	36.1429	122	74	0	3	0.3	1	36.1429	1	/	0	0	0	0	0		0
658	29	31.7143	2	/	0	0	b	31.8571	109	67	0	3	0.3	1	32.1429	1	/	0	0	0	0	1		0
659	29	24.2857	7	/	0	0	b	24.2857	112	76	0	4	1	1	25.2857	0	/	0	0	0	0	1		0
660	33	37.2857	1	/	0	0	a	37.2857	112	76	0	3	0.7	1	37.2857	1	/	0	2	0	0	1		0
661	32	37.7143	7	/	0	0	c	37.7143	112	76	0	3	0.3	1	38	1	/	0	0	0	0	1		0
662	39	38.4286	1	/	0	0	a	38.4286	112	66	0	3	0.3	1	38.5714	1	/	0	0	0	0	1		0
663	36	38.5714	1	/	0	0	c	38.5714	104	66	0	4	1	1	38.7143	1	/	0	0	0	0	1		0
664	38	37.8571	1	/	0	0	b	37.8571	128	64	0	3	0.3	1	38.1429	1	/	0	0	0	0	1		0
665	35	38.5714	1	/	0	0	a	38.5714	109	72	0	3	0.3	1	38.7143	1	/	0	0	0	0	1		0
666	41	40	1	/	0	0	a	40	100	61	0	1	0.1	0	40.2857	1	/	0	0	0	0	1		0
667	34	40.1429	1	/	0	0	b	40.1429	150	92	1	1	0.2	0	40.5714	1	/	0	0	2	0	1		0
668	26	38.2857	1	/	0	0	a	38.2857	103	61	0	1	No Data	0	38.4286	1	/	0	2	0	0	1		0
669	31	38.5714	1	/	0	1	f	38.5714	112	76	0	5	3	1	38.7143	1	/	0	1	0	0	0		1
670	37	33	16	33	2	1	f	33	197	101	1	3	0.5	1	33.4286	1	1	0	0	0	1	1	1
671	32	40	9	/	0	0	b	40	109	61	0	1	No Data	0	40.5714	1	/	0	0	0	0	1		0
672	27	38.5714	7	/	0	0	b	38.5714	112	76	0	3	0.3	1	38.5714	1	/	0	0	0	0	0		0
673	40	38.2857	1	/	0	0	b	38.4286	133	80	0	1	No Data	0	38.8571	1	/	0	0	0	0	1		0
674	29	26.2857	3	26.2857	2	1	f	26.2857	157	100	1	5	6	1	26.7143	1	1	0	0	0	1	1	1
675	30	35.5714	7	/	0	0	a	35.5714	127	75	0	1	No Data	0	35.5714	1	/	0	0	0	0	0		0
676	21	39.2857	7	/	0	0	a	39.2857	112	76	0	1	No Data	0	39.4286	1	/	0	0	0	0	0		0
677	36	30.8571	7	/	0	0	b	30.8571	120	70	0	1	No Data	0	31.1429	0	/	0	0	0	0	1		0
678	24	34	2	/	0	0	a	34	110	70	0	1	No Data	0	34.2857	1	/	0	0	0	0	0		0
679	42	39.5714	7	/	0	1	f	39.5714	127	75	0	3	0.5	1	39.5714	1	/	0	2	0	0	1		1
680	28	38.5714	2	/	0	0	b	38.5714	127	75	0	1	No Data	0	39.1429	1	/	0	0	0	0	0		0
681	30	36.8571	5	36.8571	2	1	f	36.8571	147	98	1	5	6	1	37	1	2	0	0	2	1	1	1
682	33	37.8571	1	/	0	0	a	37.8571	88	40	0	3	0.7	1	38.1429	1	/	0	0	0	0	0		0
683	35	39.8571	1	/	0	0	b	39.8571	98	61	0	1	No Data	0	40	1	/	0	0	0	0	0		0
684	31	38.4286	1	/	0	0	a	38.4286	107	63	0	3	0.5	1	38.5714	1	/	0	0	0	0	1		0
685	37	40.4286	1	/	0	0	a	40.4286	120	79	0	1	0.2	0	40.7143	1	/	0	0	0	0	0		0
686	26	39.4286	7	/	0	0	a	39.4286	134	71	0	1	No Data	0	39.7143	1	/	0	0	0	0	0		0
687	40	38	1	/	0	0	b	38	146	106	1	1	0.1	0	38.2857	1	/	0	0	0	0	0		0
688	40	38.8571	1	/	0	0	a	39	121	69	0	1	0.2	0	39.1429	1	/	0	0	0	0	0		0
689	33	29.5714	2	/	0	0	b	29.5714	109	81	0	3	0.3	1	30	1	/	0	2	0	0	1		0
690	36	30.2857	3	30.2857	2	1	f	30.2857	165	115	1	5	6	1	30.5714	1	1	0	0	1	1	0	1
691	29	38.2857	1	/	0	0	b	38.2857	121	66	0	3	0.3	1	38.7143	1	/	0	0	1	0	1		0
692	30	38.5714	1	/	0	0	b	38.5714	110	65	0	3	0.3	1	38.8571	1	/	0	0	0	0	1		0
693	32	38.1429	1	/	0	0	b	38.1429	120	75	0	3	0.7	1	38.2857	1	/	0	2	0	0	1		0
694	27	32.2857	2	32.2857	1	1	f	32.2857	170	72	1	6	No Data	1	32.5714	1	1	0	1	2	0	0	1
695	42	23.4286	6	/	0	0	a	23.4286	138	81	0	3	0.5	1	27.8571	0	/	0	0	0	0	0		0
696	29	31.8571	2	/	0	0	a	31.8571	112	76	0	1	No Data	0	31.8571	0	/	0	2	0	0	1		0
697	28	40	3	40	1	1	f	40	140	90	1	5	3	1	40	1	2	0	2	0	1	1	1
698	32	38.4286	2	/	0	0	b	38.4286	112	73	0	1	0.2	0	38.4286	1	/	0	0	0	0	0		0
699	30	32.7143	2	/	0	0	a	32.7143	114	74	0	1	No Data	0	32.7143	1	/	0	0	0	0	0		0
700	37	38.7143	1	/	0	0	b	38.7143	126	84	0	3	0.3	1	38.8571	1	/	0	0	0	0	0		0
701	29	40	7	/	0	0	a	40	112	76	0	3	0.5	1	40	1	/	0	0	0	0	1		0
702	38	39.8571	1	/	0	0	b	39.8571	112	73	0	1	No Data	0	40	1	/	0	0	0	0	0		0
703	33	38.7143	1	/	0	0	a	38.7143	123	76	0	1	0.1	0	38.8571	1	/	0	2	0	0	1		0
704	23	39.2857	1	/	0	0	a	39.2857	112	76	0	3	0.3	1	39.4286	1	/	0	0	0	0	1		0
705	39	23.2857	2	/	0	0	b	23.2857	107	68	0	1	No Data	0	24.2857	0	/	0	0	0	0	1		0
706	40	37.4286	1	/	0	0	b	37.4286	122	76	0	3	0.3	1	37.7143	1	/	0	0	0	0	1		0
707	32	41	7	/	0	0	c	41	112	82	0	4	1	1	41.2857	1	/	0	0	0	0	1		0
708	33	39.7143	1	/	0	0	b	39.7143	109	81	0	3	0.3	1	40.2857	1	/	0	0	0	0	1		0
709	24	39.2857	7	/	0	0	b	39.2857	110	80	0	3	0.3	1	39.2857	1	/	0	0	0	0	0		0
710	37	35	3	35	2	0	b	35	120	70	0	3	No Data	1	35.2857	0	0	0	2	0	1	1	0
711	36	40.5714	1	/	0	0	b	40.5714	110	74	0	3	0.3	1	40.7143	1	/	0	0	0	0	0		0
712	33	37.7143	1	/	0	0	b	37.7143	105	70	0	3	0.3	1	37.8571	1	/	0	0	0	0	1		0
713	32	36.8571	7	/	0	0	b	36.8571	121	72	0	3	0.5	1	36.8571	1	/	0	0	0	0	1		0
714	32	37.2857	3	/	0	0	a	37.2857	132	88	0	3	0.5	1	37.4286	1	/	0	0	0	0	1		0
715	36	38.8571	1	/	0	0	b	38.8571	112	76	0	3	0.3	1	39	1	/	0	0	0	0	1		0
716	26	40	2	/	0	0	b	40	110	62	0	1	No Data	0	40.1429	1	/	0	0	0	0	1		0
717	29	38.7143	7	/	0	0	b	38.7143	114	71	0	1	No Data	0	38.7143	1	/	0	0	0	0	0		0
718	32	40.4286	1	/	0	0	b	40.4286	112	76	0	3	0.3	1	40.5714	1	/	0	0	0	0	0		0
719	27	39.1429	7	/	0	0	a	39.1429	121	75	0	1	No Data	0	39.1429	1	/	0	0	0	0	0		0
720	37	31.7143	14	31.7143	2	1	f	31.7143	180	100	1	6	No Data	1	31.8571	1	1	0	0	0	1	0	1
721	35	38.8571	7	/	0	0	a	38.8571	122	76	0	1	0.1	0	39	1	/	0	0	0	0	0		0
722	25	39.1429	7	/	0	0	b	39.1429	113	74	0	3	0.3	1	39.2857	1	/	0	0	0	0	0		0
723	36	36.8571	3	/	0	0	a	36.8571	132	86	0	1	No Data	0	37.4286	1	/	0	0	2	2	0		0
724	28	39	7	/	0	0	a	39	120	78	0	1	No Data	0	39.1429	1	/	0	0	0	0	1		0
725	43	38.2857	7	/	0	0	b	38.2857	121	82	0	3	0.3	1	38.2857	1	/	0	0	0	0	1		0
726	34	40.7143	7	/	0	0	a	40.8571	119	71	0	3	0.5	1	41.4286	1	/	0	0	0	0	1		0
727	33	38.8571	7	/	0	0	b	38.8571	112	76	0	3	0.5	1	38.8571	1	/	0	2	0	0	1		0
728	40	37.5714	1	/	0	0	a	37.5714	120	75	0	1	No Data	0	37.7143	1	/	0	2	0	0	0		0
729	38	38.2857	1	/	0	0	b	38.2857	123	72	0	3	0.3	1	38.2857	1	/	0	0	0	0	0		0
730	28	37	7	/	0	0	b	37	108	69	0	3	0.3	1	37	1	/	0	0	0	0	0		0
731	37	31.5714	2	/	0	0	b	31.5714	122	77	0	3	0.5	1	32.4286	0	/	0	0	0	0	0		0
732	27	40	1	/	0	0	b	40	122	77	0	3	0.3	1	40	1	/	0	0	0	0	0		0
733	33	39.5714	1	/	0	0	b	39.5714	116	68	0	3	0.3	1	40	1	/	0	0	0	0	0		0
734	36	36.4286	1	/	0	0	b	36.4286	112	76	0	3	0.3	1	37	1	/	0	0	0	0	1		0
735	30	39.1429	1	/	0	0	a	39.1429	112	76	0	1	No Data	0	39.5714	1	/	0	0	0	0	1		0
736	30	39.1429	7	/	0	0	a	39.2857	117	81	0	1	0.1	0	39.2857	1	/	0	2	0	0	1		0
737	32	40	2	/	0	0	b	40.1429	112	65	0	1	No Data	0	40.1429	1	/	0	0	0	0	0		0
738	38	30.1429	14	30.1429	2	1	f	30.1429	171	105	1	5	3	1	30.1429	1	1	0	0	0	0	0	1
739	40	35.2857	7	/	0	0	a	35.2857	111	75	0	1	No Data	0	35.7143	0	/	0	0	0	0	0		0
740	22	34.2857	2	/	0	0	a	34.2857	106	68	0	1	0.1	0	34.4286	1	/	0	2	0	0	0		0
741	36	36.7143	1	/	0	0	b	36.7143	110	70	0	1	No Data	0	37.1429	1	/	0	2	0	0	0		0
742	28	36.5714	1	/	0	0	b	36.7143	110	70	0	1	No Data	0	37	1	/	0	2	0	0	1		0
743	32	36.4286	7	/	0	0	a	36.4286	117	80	0	1	No Data	0	36.8571	1	/	0	0	0	0	0		0
744	23	38.7143	7	38.7143	1	0	b	38.7143	128	100	1	3	No Data	1	39.1429	1	2	0	0	0	1	0	0
745	35	39.8571	1	/	0	0	b	39.8571	123	74	0	3	0.3	1	40	1	/	0	0	0	0	1		0
746	30	40.7143	7	/	0	0	b	40.7143	110	80	0	3	0.3	1	41	1	/	0	0	0	0	1		0
747	30	38.8571	1	/	0	0	b	38.8571	115	80	0	1	No Data	0	39	1	/	0	0	0	0	1		0
748	33	40.5714	1	/	0	0	b	40.5714	128	90	1	3	0.5	1	40.7143	1	/	0	0	0	2	0		0
749	32	34.8571	1	/	0	0	b	34.8571	112	74	0	3	0.3	1	36.1429	1	/	0	0	0	0	1		0
750	30	37.4286	15	/	0	0	b	37.4286	119	81	0	1	No Data	0	37.7143	1	/	0	0	0	0	0		0
751	34	22.5714	2	/	0	0	b	22.5714	102	69	0	3	0.5	1	22.8571	0	/	0	0	0	0	0		0
752	28	38.4286	1	/	0	0	b	38.4286	110	70	0	1	No Data	0	38.7143	1	/	0	0	0	0	1		0
753	29	37.4286	13	/	0	0	b	37.4286	110	65	0	3	0.5	1	37.5714	1	/	0	0	0	0	1		0
754	26	34.5714	2	/	0	0	a	34.5714	120	80	0	3	0.3	1	34.8571	1	/	0	0	0	0	1		0
755	29	24.7143	4	/	0	0	b	24.7143	109	67	0	1	No Data	0	24.8571	1	/	0	0	0	0	0		0
756	32	39.4286	3	39.4286	1	0	a	39.4286	150	100	1	3	0.5	1	39.8571	1	2	0	0	0	1	1	0
757	33	38.1429	1	/	0	0	a	38.1429	112	76	0	3	0.3	1	38.2857	1	/	0	0	0	0	0		0
758	31	40.7143	1	/	0	0	a	40.7143	111	80	0	3	0.3	1	40.8571	1	/	0	0	0	0	1		0
759	36	38.2857	1	/	0	0	b	38.2857	115	68	0	3	0.3	1	38.5714	1	/	0	0	0	0	1		0
760	28	40	9	/	0	0	a	40	124	85	0	1	No Data	0	40.1429	1	/	0	0	0	0	0		0
761	27	38.1429	1	/	0	0	a	38.1429	114	71	0	1	0.1	0	38.2857	1	/	0	0	0	0	1		0
762	34	38	1	/	0	0	b	38	118	85	0	3	0.5	1	38.2857	1	/	0	0	0	0	1		0
763	29	38.8571	1	/	0	0	a	38.8571	113	69	0	1	No Data	0	39.1429	1	/	0	0	0	0	1		0
764	29	36.1429	1	/	0	0	c	36.2857	127	88	0	3	0.7	1	36.7143	1	/	0	0	0	0	1		0
765	33	26.2857	7	/	0	0	a	26.4286	131	81	0	1	No Data	0	27.4286	0	/	0	2	0	0	0		0
766	28	32	4	/	0	0	a	32.1429	129	72	0	1	No Data	0	32.1429	0	/	0	0	0	0	0		0
767	27	34.5714	7	/	0	0	b	34.5714	125	73	0	3	0.3	1	34.5714	1	/	0	0	0	0	0		0
768	25	31.7143	8	/	0	0	b	32.1429	130	69	0	1	0.2	0	32.1429	1	/	0	0	0	0	0		0
769	28	32.7143	2	/	0	0	b	33.1429	120	70	0	1	No Data	0	33.2857	1	/	0	0	0	0	0		0
770	37	38.7143	2	/	0	0	a	38.7143	120	70	0	1	No Data	0	38.7143	1	/	0	0	0	0	1		0
771	27	37.5714	7	/	0	0	b	37.7143	112	76	0	1	No Data	0	38	1	/	0	0	0	0	1		0
772	36	37	7	/	0	0	b	37.1429	112	76	0	3	0.5	1	37.2857	1	/	0	0	0	0	0		0
773	29	41	1	/	0	0	a	41.1429	120	75	0	1	No Data	0	41.1429	1	/	0	0	0	0	1		0
774	32	40.1429	8	/	0	0	b	40.1429	108	71	0	1	0.2	0	40.1429	1	/	0	0	0	0	1		0
775	34	40.1429	7	/	0	0	a	40.1429	112	76	0	1	0.1	0	40.1429	1	/	0	0	0	0	0		0
776	28	38.1429	2	/	0	0	a	38.2857	101	75	0	1	0.1	0	38.5714	1	/	0	0	0	0	0		0
777	28	39.8571	8	/	0	0	b	40	112	67	0	3	0.3	1	40	1	/	0	0	0	0	1		0
778	21	30	2	/	0	0	b	30	118	62	0	1	No Data	0	30.4286	1	/	0	0	0	0	1		0
779	26	37.7143	1	/	0	0	b	37.7143	98	75	0	3	0.5	1	37.8571	1	/	0	0	0	0	1		0
780	31	38.5714	1	/	0	0	a	38.5714	109	81	0	1	No Data	0	38.7143	1	/	0	0	0	0	0		0
781	32	31	2	/	0	0	a	31.1429	112	74	0	1	0.2	0	31.5714	0	/	0	0	0	0	1		0
782	29	38.4286	1	/	0	0	b	38.5714	120	74	0	3	0.3	1	38.7143	1	/	0	0	0	0	1		0
783	31	36	2	/	0	0	b	36.1429	126	94	1	3	0.3	1	36.1429	1	/	0	0	0	2	0		0
784	27	40	11	/	0	0	b	40	106	69	0	1	0.2	0	40	1	/	0	0	0	0	0		0
785	30	39.7143	1	/	0	0	b	40.2857	121	72	0	3	0.3	1	40.4286	1	/	0	0	0	0	0		0
786	30	32.1429	2	/	0	0	a	32.1429	119	71	0	1	0.1	0	32.2857	1	/	0	0	0	0	1		0
787	35	38.1429	1	/	0	0	b	38.2857	112	76	0	1	0.5	1	38.4286	1	/	0	2	0	0	1		0
788	32	36.8571	1	/	0	0	b	37	119	67	0	0	No Data		37.1429	1	/	0	2	0	0	0		0
789	30	38.5714	7	/	0	0	a	38.7143	112	73	0	3	0.3	1	38.7143	1	/	0	0	0	0	0		0
790	40	34.1429	16	/	0	0	b	34.1429	130	75	0	1	No Data	0	35.2857	1	/	0	0	0	0	1		0
791	34	39.4286	2	/	0	0	a	39.4286	106	67	0	1	No Data	0	39.4286	1	/	0	0	0	0	1		0
792	35	39.4286	1	/	0	0	a	39.4286	112	76	0	1	No Data	0	39.7143	1	/	0	0	0	0	0		0
793	31	38.5714	1	/	0	0	b	38.5714	132	91	1	3	0.3	1	38.8571	1	/	0	2	0	0	1		0
794	29	39.7143	1	/	0	1	e	39.7143	123	86	0	4	1	1	39.8571	1	/	0	0	0	0	1		1
795	30	38.7143	1	/	0	0	a	38.7143	122	74	0	1	0.5	1	38.8571	1	/	0	0	0	0	0		0
796	32	39.4286	1	/	0	0	a	39.4286	119	75	0	1	No Data	0	39.5714	1	/	0	0	0	0	1		0
797	27	40.4286	1	/	0	0	b	40.4286	126	69	0	1	0.2	0	40.5714	1	/	0	0	0	0	1		0
798	31	36.8571	15	/	0	0	b	36.8571	131	68	0	3	0.5	1	37	1	/	0	0	0	0	0		0
799	28	39.1429	1	/	0	1	e	39.1429	131	75	0	4	1	1	39.4286	1	/	0	0	0	0	0		1
800	34	32.5714	2	/	0	0	a	32.5714	110	69	0	3	0.3	1	32.7143	0	/	0	0	0	0	1		0
801	28	38.4286	14	38.4286	2	1	f	38.4286	145	79	1	6	No Data	1	38.7143	1	2	0	0	0	1	0	1
802	38	38.4286	1	/	0	0	b	38.4286	118	84	0	1	0.1	0	38.7143	1	/	0	0	0	0	1		0
803	25	39.1429	2	/	0	1	e	39.1429	112	76	0	3	0.5	1	39.1429	1	/	0	0	0	0	0		1
804	37	37.1429	15	/	0	0	b	37.4286	122	76	0	1	No Data	0	37.4286	1	/	0	0	0	0	0		0
805	34	36.8571	1	/	0	0	a	36.8571	122	76	0	1	No Data	0	37	1	/	0	2	0	0	1		0
806	39	38.7143	1	/	0	0	a	38.7143	120	78	0	3	0.5	1	38.8571	1	/	0	2	0	0	0		0
807	31	37	7	/	0	0	b	37	120	78	0	3	0.5	1	37.1429	1	/	0	0	0	0	1		0
808	38	38.5714	1	/	0	0	b	38.5714	113	73	0	1	0.2	0	38.8571	1	/	0	0	0	0	1		0
809	33	37.7143	1	/	0	0	b	37.7143	128	80	0	1	No Data	0	37.7143	1	/	0	0	2	0	0		0
810	23	39.7143	4	/	0	0	b	39.8571	116	74	0	3	0.3	1	40	1	/	0	0	0	0	0		0
811	30	27.5714	2	/	0	0	b	27.7143	112	76	0	3	0.3	1	27.7143	0	/	0	0	0	0	1		0
812	30	35.4286	7	/	0	0	b	35.5714	114	71	0	3	0.5	1	35.7143	1	/	0	0	0	0	1		0
813	39	38.8571	7	/	0	0	b	39	121	75	0	1	0.5	1	39	1	/	0	0	0	0	1		0
814	37	24.1429	6	/	0	0	a	24.2857	114	71	0	3	0.3	1	24.7143	1	/	0	0	0	0	1		0
815	22	39.5714	7	/	0	0	a	39.7143	105	67	0	1	No Data	0	39.8571	1	/	0	0	0	0	1		0
816	27	34	3	34	2	1	f	34	144	85	1	5	3	1	34.7143	1	1	0	0	0	1	0	1
817	19	32.1429	12	/	0	0	a	32.1429	130	77	0	1	0.3	1	32.1429	1	/	0	0	0	0	1		0
818	28	38.2857	7	/	0	0	a	38.2857	114	71	0	1	No Data	0	38.8571	1	/	0	0	0	0	1		0
819	28	25.1429	16	/	0	0	a	25.1429	95	61	0	1	0.1	0	25.1429	1	/	0	0	0	0	0		0
820	37	38.1429	1	/	0	0	a	38.1429	113	72	0	1	No Data	0	38.2857	1	/	0	0	0	0	1		0
821	27	24.1429	16	/	0	0	b	24.1429	137	72	0	1	0.3	1	24.5714	1	/	0	0	0	0	0		0
822	23	26.7143	16	/	0	0	a	26.7143	112	63	0	1	No Data	0	27.1429	1	/	0	0	0	0	0		0
823	35	39.2857	7	/	0	0	a	39.7143	119	71	0	1	0.2	0	39.7143	1	/	0	0	0	0	0		0
824	35	39.1429	1	/	0	0	a	39.5714	110	73	0	1	No Data	0	40	1	/	0	0	0	0	1		0
825	35	39	1	/	0	0	b	39	145	90	1	1	0.3	1	39	1	/	0	2	0	0	0		0
826	37	38.7143	1	/	0	0	c	38.7143	114	71	0	4	2	1	38.8571	1	/	0	2	0	0	0		0
827	38	38	1	/	0	0	b	38.2857	124	77	0	3	0.3	1	38.2857	1	/	0	0	0	0	0		0
828	29	34	2	/	0	0	a	34	119	61	0	1	No Data	0	34	1	/	0	0	0	0	1		0
829	29	40.4286	2	/	0	0	b	40.4286	120	64	0	3	0.3	1	40.5714	1	/	0	0	0	0	1		0
830	34	31.7143	2	/	0	0	b	32	143	96	1	1	0.3	1	32	1	/	0	2	0	0	1		0
831	30	35.7143	7	/	0	0	b	35.7143	114	68	0	1	No Data	0	35.8571	1	/	0	0	0	0	1		0
832	24	29.5714	2	/	0	0	a	29.8571	112	76	0	1	No Data	0	30.8571	1	/	0	0	0	0	1		0
833	32	29	2	/	0	0	b	29.2857	125	69	0	1	No Data	0	29.2857	1	/	0	0	0	0	0		0
834	29	34.5714	12	/	0	0	b	34.5714	112	76	0	1	No Data	0	34.5714	1	/	0	2	0	0	0		0
835	29	39.7143	2	/	0	0	b	39.8571	112	65	0	1	No Data	0	39.8571	1	/	0	2	0	0	0		0
836	31	39.8571	11	/	0	0	a	39.8571	112	76	0	1	0.5	1	39.8571	1	/	0	0	0	0	1		0
837	29	39.1429	2	/	0	0	a	39.1429	112	76	0	3	0.3	1	39.1429	1	/	0	0	0	0	0		0
838	40	38.5714	1	/	0	0	a	38.5714	116	81	0	1	No Data	0	38.8571	1	/	0	2	0	0	1		0
839	29	38.1429	1	/	0	0	a	38.1429	108	63	0	1	0.1	0	38.4286	1	/	0	0	0	0	1		0
840	32	40.5714	7	/	0	0	c	40.5714	133	80	0	3	0.5	1	41.1429	1	/	0	0	0	0	0		0
841	31	37.2857	3	37.2857	1	0	b	37.2857	138	86	0	3	No Data	1	37.7143	1	2	0	2	0	1	0	0
842	28	32	12	/	0	0	b	32	112	68	0	1	No Data	0	32.4286	1	/	0	0	0	0	1		0
843	19	37.7143	7	/	0	0	b	37.7143	112	76	0	3	0.3	1	37.8571	1	/	1	0	0	0	1		0
844	25	31	7	/	0	0	a	31	112	76	0	1	No Data	0	31.4286	0	/	0	2	0	0	0		0
845	23	39	2	/	0	0	b	39	116	64	0	1	No Data	0	39	1	/	0	0	0	0	1		0
846	25	37.4286	2	/	0	0	b	37.4286	112	76	0	1	No Data	0	37.5714	1	/	0	0	0	0	0		0
847	20	33.4286	3	33.4286	2	1	f	33.4286	164	106	1	5	6	1	33.8571	0	0	0	2	0	1	0	1
848	28	38.4286	2	/	0	0	b	38.4286	112	76	0	1	No Data	0	38.4286	1	/	0	0	0	0	1		0
849	37	37.2857	1	/	0	0	b	37.2857	140	80	1	1	No Data	0	37.4286	1	/	0	1	0	0	1		0
850	39	37.8571	7	/	0	0	b	37.8571	126	78	0	3	0.7	1	37.8571	1	/	0	0	0	0	0		0
851	27	31.2857	2	/	0	0	b	31.2857	112	64	0	1	No Data	0	31.7143	1	/	0	0	0	0	0		0
852	37	37.7143	1	/	0	0	a	37.7143	112	76	0	1	No Data	0	37.8571	1	/	0	0	0	0	1		0
853	31	29.4286	5	29.4286	2	1	f	29.4286	131	82	0	5	6	1	30.5714	0	0	0	0	0	1	1	1
854	26	33.2857	7	/	0	0	b	33.2857	115	68	0	0	No Data		33.5714	0	/	0	0	0	0	0		0
855	28	38.7143	7	/	0	0	a	38.8571	114	71	0	3	0.3	1	39	1	/	0	0	0	0	1		0
856	34	38.1429	1	/	0	0	a	38.1429	119	73	0	3	0.3	1	38.2857	1	/	0	0	0	0	1		0
857	30	38.1429	2	/	0	0	a	38.1429	112	76	0	1	No Data	0	38.1429	1	/	0	0	0	0	0		0
858	37	38.1429	1	/	0	0	a	38.1429	112	64	0	1	No Data	0	38.4286	1	/	0	0	0	0	0		0
859	28	37.7143	1	/	0	0	b	37.7143	125	84	0	1	No Data	0	38	1	/	0	0	0	0	1		0
860	26	37.4286	7	/	0	0	c	37.4286	123	74	0	5	3	1	37.5714	1	/	0	0	0	0	0		0
861	23	37.7143	1	/	0	0	a	37.7143	120	78	0	3	0.5	1	38	1	/	0	0	0	0	1		0
862	41	39.4286	1	/	0	0	a	39.4286	112	78	0	1	0.2	0	39.7143	1	/	0	0	0	0	0		0
863	31	36.4286	3	/	0	0	a	36.4286	109	81	0	3	0.7	1	38.1429	1	/	0	0	0	0	1		0
864	32	38.1429	1	/	0	0	b	38.2857	152	87	1	3	0.3	1	38.2857	1	/	0	0	0	0	1		0
865	30	38.7143	1	/	0	0	a	38.7143	110	85	0	0	No Data		38.7143	1	/	0	0	0	0	1		0
866	33	39.2857	1	/	0	0	b	39.2857	112	76	0	1	No Data	0	39.8571	1	/	0	0	0	0	0		0
867	34	37.8571	1	/	0	0	c	37.8571	112	76	0	3	0.5	1	38.2857	1	/	0	0	0	0	0		0
868	28	38.5714	1	/	0	0	b	38.5714	112	73	0	1	No Data	0	39	1	/	0	0	0	0	0		0
869	39	38.1429	1	/	0	0	b	38.1429	118	97	1	1	0.1	0	38.5714	1	/	0	2	0	0	0		0
870	34	35.4286	3	35.4286	1	0	a	35.4286	124	85	0	3	No Data	1	36.1429	1	1	0	1	0	1	0	0
871	37	38.1429	4	/	0	0	b	38.1429	112	73	0	1	0.1	0	38.1429	1	/	0	2	0	0	0		0
872	43	32	3	32	2	1	f	32	153	103	1	6	No Data	1	32	1	1	0	0	1	1	0	1
873	33	23.7143	4	23.7143	2	1	f	23.7143	185	125	1	6	2	1	24.2857	1	1	0	1	0	1	1	1
874	29	31	3	31	2	1	f	31	164	102	1	5	6	1	31.5714	1	1	0	1	0	1	1	1
875	34	24.8571	2	/	0	0	b	25.1429	112	74	0	3	0.3	1	25.2857	1	/	0	0	0	0	0		0
876	29	33.8571	2	/	0	0	b	34.1429	110	70	0	1	No Data	0	34.1429	1	/	0	0	0	0	0		0
877	35	29.1429	7	/	0	0	a	29.1429	150	87	1	1	No Data	0	29.2857	1	/	0	0	0	0	1		0
878	29	36.8571	1	/	0	0	b	36.8571	124	82	0	3	0.3	1	37	1	/	0	0	0	0	0		0
879	28	37.5714	1	/	0	0	b	37.5714	114	70	0	1	No Data	0	37.8571	1	/	0	0	0	0	1		0
880	28	39.4286	1	/	0	0	b	39.4286	97	62	0	1	No Data	0	39.5714	1	/	0	0	0	0	1		0
881	28	37	1	/	0	0	b	37	133	70	0	3	0.5	1	37.1429	1	/	0	0	0	0	1		0
882	31	39.7143	1	/	0	0	b	39.7143	117	77	0	1	No Data	0	39.8571	1	/	0	0	0	0	1		0
883	31	38.4286	1	/	0	0	a	38.4286	126	79	0	1	0.2	0	38.7143	1	/	0	0	0	0	1		0
884	30	28.1429	7	/	0	0	a	28.1429	112	71	0	1	0.1	0	28.5714	1	/	0	0	0	0	1		0
885	30	38	1	/	0	0	b	38	112	76	0	1	No Data	0	38.1429	1	/	0	0	0	0	0		0
886	30	40.1429	1	/	0	0	b	40.1429	127	82	0	1	0.2	0	40.2857	1	/	0	0	0	0	0		0
887	30	38	4	/	0	0	b	38	144	77	1	3	0.3	1	38	1	/	0	2	0	0	1		0
888	38	38	1	/	0	0	b	38	122	83	0	0	No Data		38.1429	1	/	0	0	0	0	1		0
889	39	38.4286	1	/	0	0	a	38.4286	125	78	0	1	No Data	0	38.5714	1	/	0	2	0	0	0		0
890	39	38.4286	1	/	0	0	b	38.4286	121	74	0	1	No Data	0	38.5714	1	/	0	2	0	0	0		0
891	28	38.7143	1	/	0	0	b	38.7143	107	61	0	1	0.2	0	38.8571	1	/	0	0	0	0	1		0
892	28	39.5714	2	/	0	0	a	39.5714	110	80	0	3	0.5	1	39.5714	1	/	0	0	0	0	1		0
893	31	39.4286	8	/	0	0	b	39.4286	120	80	0	3	0.5	1	39.4286	1	/	0	0	0	0	0		0
894	33	38.1429	1	/	0	0	b	38.1429	120	76	0	1	0.2	0	38.4286	1	/	0	0	0	0	0		0
895	31	38.7143	2	/	0	0	b	38.7143	129	78	0	1	0.3	1	38.8571	1	/	0	2	0	0	0		0
896	26	39.4286	2	/	0	0	b	39.4286	104	65	0	1	No Data	0	39.5714	1	/	0	0	0	0	1		0
897	34	38	1	/	0	1	f	38	118	76	0	4	2	1	38.1429	1	/	0	2	0	0	1		1
898	33	38.7143	7	/	0	0	c	38.7143	115	80	0	0	No Data		38.8571	1	/	0	0	0	0	1		0
899	29	40.8571	1	/	0	0	a	40.8571	99	61	0	1	No Data	0	41.1429	1	/	0	0	0	0	0		0
900	29	40.1429	1	/	0	0	a	40.1429	124	89	0	1	0.1	0	40.4286	1	/	0	2	0	0	1		0
901	39	37	2	/	0	0	a	37	117	81	0	1	0.3	1	37	1	/	0	0	0	0	0		0
902	35	38.7143	1	/	0	0	b	38.7143	135	80	0	1	No Data	0	39	1	/	0	0	0	0	0		0
903	30	40	1	/	0	0	b	40	107	61	0	1	No Data	0	40.1429	1	/	0	0	0	0	1		0
904	30	38.1429	1	/	0	0	b	38.1429	110	64	0	3	0.3	1	38.1429	1	/	0	0	0	0	0		0
905	27	34.1429	4	/	0	0	b	34.1429	118	82	0	3	0.3	1	34.5714	1	/	0	0	0	0	0		0
906	40	36.1429	7	/	0	0	b	36.1429	143	95	1	3	0.7	1	36.4286	1	/	0	0	0	2	1		0
907	33	37.2857	1	/	0	1	f	37.2857	140	100	1	1	No Data	0	37.4286	1	/	1	0	0	2	1		1
908	36	37.7143	1	/	0	0	b	37.7143	110	73	0	1	0.2	0	37.8571	1	/	0	0	0	0	1		0
909	36	40.1429	1	/	0	0	b	40.1429	124	74	0	1	No Data	0	40.2857	1	/	0	0	0	0	0		0
910	32	22.2857	6	/	0	0	c	22.4286	130	67	0	1	No Data	0	23.5714	0	/	0	0	0	0	0		0
911	30	25.4286	4	/	0	0	a	25.4286	120	70	0	1	No Data	0	26.2857	1	/	0	0	0	0	1		0
912	26	30.4286	13	/	0	0	b	30.4286	120	70	0	1	0.1	0	30.5714	1	/	0	0	0	0	0		0
913	29	40.5714	1	/	0	0	b	40.5714	104	76	0	2	0.3	1	40.7143	1	/	0	0	0	0	1		0
914	35	36.8571	1	/	0	0	b	37	123	81	0	0	No Data		37	1	/	0	2	0	0	1		0
915	31	39	1	/	0	0	b	39.1429	123	72	0	1	No Data	0	39.1429	1	/	0	0	0	0	0		0
916	26	32.4286	2	/	0	0	b	32.4286	116	80	0	1	No Data	0	32.4286	1	/	0	0	0	0	0		0
917	34	40.1429	2	/	0	0	b	40.1429	101	62	0	1	No Data	0	40.1429	1	/	0	0	0	0	1		0
918	27	35	2	/	0	0	b	35	127	79	0	1	No Data	0	35	1	/	0	0	0	0	0		0
919	25	37	2	/	0	0	b	37	133	85	0	3	0.3	1	37.1429	1	/	0	0	0	0	0		0
920	25	37	2	/	0	0	c	37.2857	109	64	0	1	No Data	0	37.4286	1	/	0	0	0	0	0		0
921	31	37.2857	1	/	0	1	f	37.2857	121	86	0	3	0.5	1	37.2857	1	/	0	0	0	0	1		1
922	30	36.8571	1	/	0	0	c	37	121	71	0	3	0.5	1	37.4286	1	/	0	0	0	0	1		0
923	28	39.2857	2	/	0	0	b	39.2857	131	122	1	3	0.7	1	39.2857	1	/	0	0	2	2	0		0
924	35	38.1429	1	/	0	0	b	38.1429	108	66	0	1	No Data	0	38.5714	1	/	0	2	0	0	1		0
925	32	24.5714	2	/	0	0	b	24.5714	115	91	1	1	No Data	0	25.1429	0	/	0	2	0	0	1		0
926	19	37.1429	3	37.1429	2	0	b	37.2857	168	105	1	4	1	1	37.4286	1	2	0	0	0	0	1	0
927	21	37.1429	15	/	0	0	a	37.1429	129	82	0	1	No Data	0	37.4286	1	/	0	0	0	0	1		0
928	27	38.8571	1	/	0	0	b	38.8571	125	83	0	3	0.3	1	39.1429	1	/	0	0	0	0	1		0
929	41	38.1429	1	38.1429	1	0	c	38.1429	144	81	1	5	No Data	1	38.4286	1	2	0	0	0	2	0	0
930	36	40	2	/	0	0	b	40.4286	127	88	0	1	No Data	0	40.5714	1	/	0	0	0	0	1		0
931	29	38.1429	1	/	0	0	b	38.1429	136	86	0	1	No Data	0	38.2857	1	/	0	0	0	0	0		0
932	31	38.4286	2	/	0	0	b	38.5714	116	74	0	1	0.2	0	38.5714	1	/	0	0	0	0	0		0
933	28	40.4286	2	/	0	0	b	40.5714	135	85	0	1	No Data	0	40.8571	1	/	0	0	0	0	0		0
934	29	40.2857	13	/	0	0	b	40.4286	117	83	0	1	No Data	0	40.4286	1	/	0	0	0	0	0		0
935	33	38.1429	7	/	0	0	b	38.2857	119	71	0	1	No Data	0	38.2857	1	/	0	0	0	0	0		0
936	34	34.8571	2	/	0	0	a	35	115	79	0	1	No Data	0	35.1429	0	/	0	2	0	0	1		0
937	20	36.4286	7	/	0	0	b	36.5714	120	70	0	3	0.7	1	36.7143	0	/	0	0	0	0	0		0
938	34	26.4286	3	/	0	0	b	26.4286	170	114	1	3	0.16	1	26.8571	0	/	0	2	1	1	0		0
939	33	38.5714	1	/	0	0	b	38.5714	132	80	0	3	0.5	1	38.8571	1	/	0	0	0	0	0		0
940	31	38.5714	1	/	0	0	a	38.5714	121	61	0	1	No Data	0	38.8571	1	/	0	0	0	0	1		0
941	30	40.7143	1	/	0	0	c	40.7143	117	74	0	3	0.3	1	41	1	/	0	0	0	0	1		0
942	40	36.2857	1	/	0	0	b	36.2857	125	83	0	3	0.3	1	36.8571	1	/	0	0	0	0	1		0
943	31	40.2857	1	/	0	0	b	40.2857	117	65	0	1	No Data	0	41	1	/	0	0	0	0	1		0
944	31	39.1429	1	/	0	0	b	39.1429	121	75	0	1	No Data	0	39.2857	1	/	0	0	0	0	0		0
945	29	29.1429	2	/	0	0	c	29.2857	110	80	0	1	0.1	0	30	1	/	1	0	0	0	0		0
946	40	39.2857	1	/	0	0	b	39.5714	129	85	0	1	0.3	1	39.5714	1	/	0	0	0	0	0		0
947	30	36.8571	1	/	0	0	a	37.1429	159	97	1	1	0.1	0	37.1429	1	/	0	0	1	0	0		0
948	33	35.2857	7	/	0	0	c	35.2857	120	70	0	2	1	1	35.2857	1	/	0	0	0	0	0		0
949	28	40.1429	2	/	0	0	b	40.1429	111	64	0	1	0.2	0	40.1429	1	/	0	0	0	0	0		0
950	25	40.1429	2	/	0	0	b	40.1429	112	76	0	1	No Data	0	40.2857	1	/	0	2	0	0	0		0
951	35	38.5714	1	/	0	0	c	38.5714	129	86	0	1	0.2	0	38.8571	1	/	0	2	0	0	1		0
952	32	38.4286	7	/	0	0	a	38.4286	119	76	0	1	No Data	0	38.4286	1	/	0	0	0	0	1		0
953	22	22.4286	4	/	0	0	a	22.4286	119	78	0	3	0.3	1	22.8571	1	/	0	0	0	0	0		0
954	35	40.1429	2	/	0	0	b	40.1429	109	62	0	1	No Data	0	40.4286	1	/	0	0	0	0	0		0
955	26	37	10	/	0	0	a	37	114	74	0	1	No Data	0	37.5714	1	/	0	2	0	0	1		0
956	28	39.2857	1	/	0	0	b	39.4286	121	86	0	1	0.2	0	39.5714	1	/	0	0	0	0	0		0
957	30	31	3	31	2	1	f	31	131	90	1	6	27.88	1	31.2857	1	1	0	0	0	1	1	1
958	26	40	2	/	0	0	b	40	120	74	0	3	0.5	1	40.2857	1	/	0	0	0	0	0		0
959	39	38.8571	1	/	0	0	b	38.8571	91	61	0	1	0.2	0	39	1	/	0	2	0	0	0		0
960	29	38.7143	1	/	0	0	b	38.7143	127	82	0	1	0.1	0	38.8571	1	/	0	2	0	0	0		0
961	28	40.1429	1	/	0	0	a	40.1429	119	75	0	2	0.5	1	40.2857	1	/	0	0	0	0	1		0
962	35	37.8571	1	/	0	0	b	37.8571	120	80	0	1	No Data	0	38	1	/	0	0	0	0	1		0
963	27	40.5714	12	/	0	0	a	40.5714	127	73	0	1	1	1	40.7143	1	/	0	0	0	0	1		0
964	38	38.8571	1	/	0	1	f	38.8571	136	81	0	1	1	1	39	1	/	0	0	0	0	0		1
965	37	39	1	/	0	0	a	39	107	63	0	1	No Data	0	39.1429	1	/	0	0	0	0	1		0
966	34	38	1	/	0	0	a	38	102	67	0	0	No Data		38.4286	1	/	0	0	0	0	0		0
967	27	37.4286	1	/	0	0	b	37.4286	93	67	0	3	0.3	1	38.1429	1	/	0	0	0	0	1		0
968	34	38.8571	1	/	0	0	b	38.8571	110	72	0	1	No Data	0	39.1429	1	/	0	2	0	0	0		0
969	30	40	7	/	0	0	a	40.2857	117	71	0	1	No Data	0	40.2857	1	/	0	0	0	0	1		0
970	32	34.8571	4	34.8571	2	0	b	35	149	96	1	5	6	1	35	1	1	1	2	0	1	1	0
971	30	39.1429	2	/	0	0	a	39.1429	121	78	0	0	No Data		39.1429	1	/	0	0	0	0	1		0
972	29	38.7143	1	/	0	0	b	38.7143	118	77	0	3	0.3	1	39.1429	1	/	0	0	0	0	0		0
973	29	38.4286	1	/	0	0	b	38.4286	109	69	0	1	No Data	0	38.5714	1	/	0	0	0	0	0		0
974	29	39	1	/	0	0	b	39	131	78	0	1	No Data	0	39.4286	1	/	0	0	0	0	0		0
975	27	40	2	/	0	0	a	40	135	78	0	1	No Data	0	40.1429	1	/	0	0	0	0	0		0
976	31	37.1429	1	/	0	0	b	37.1429	126	78	0	3	0.3	1	38.1429	1	/	0	2	0	0	0		0
977	32	30.1429	2	/	0	0	a	30.1429	108	69	0	1	No Data	0	30.1429	1	/	0	2	0	0	1		0
978	32	23.1429	2	/	0	0	b	23.1429	111	74	0	1	No Data	0	23.7143	1	/	0	0	0	0	0		0
979	29	34.4286	2	/	0	0	b	34.4286	133	85	0	1	No Data	0	34.4286	1	/	0	0	0	0	0		0
980	27	37.4286	7	/	0	0	a	37.4286	113	89	0	1	No Data	0	37.4286	1	/	0	0	0	0	0		0
981	30	36.5714	2	/	0	0	b	36.5714	132	89	0	1	No Data	0	36.5714	1	/	0	2	0	0	0		0
982	31	37.5714	2	/	0	0	a	37.5714	127	78	0	1	No Data	0	37.7143	1	/	0	0	0	0	0		0
983	34	36.5714	2	/	0	0	b	36.5714	120	75	0	1	No Data	0	36.7143	1	/	0	0	0	0	0		0
984	30	37	7	/	0	0	a	37	106	64	0	1	No Data	0	37.1429	1	/	0	0	0	0	1		0
985	31	38.5714	1	/	0	0	b	38.5714	123	74	0	1	No Data	0	38.7143	1	/	0	0	0	0	0		0
986	35	39	1	/	0	0	b	39	122	87	0	3	0.3	1	39.1429	1	/	0	0	0	0	1		0
987	34	38.1429	1	/	0	0	b	38.1429	119	74	0	3	0.3	1	38.2857	1	/	0	0	0	0	0		0
988	33	36.7143	1	/	0	0	b	36.7143	125	81	0	0	0.1	0	36.8571	1	/	0	2	0	0	1		0
989	33	39.5714	7	/	0	0	b	39.5714	114	67	0	1	0.3	1	39.5714	1	/	0	0	0	0	1		0
990	30	38.8571	1	/	0	0	b	38.8571	143	96	1	3	0.5	1	39	1	/	0	2	0	0	0		0
991	39	38	1	/	0	0	b	38	120	67	0	1	No Data	0	38	1	/	0	2	0	0	0		0
992	36	38.1429	1	/	0	0	b	38.1429	134	75	0	1	No Data	0	38.2857	1	/	0	0	0	0	1		0
993	33	39.7143	1	/	0	0	b	39.7143	103	69	0	3	0.3	1	39.8571	1	/	0	0	0	0	1		0
994	33	36.5714	1	/	0	0	b	36.5714	123	84	0	1	No Data	0	36.7143	1	/	1	0	0	0	1		0
995	41	39	1	/	0	0	b	39	114	71	0	3	0.3	1	39.1429	1	/	0	0	0	0	1		0
996	29	39.1429	1	/	0	0	b	39.1429	133	82	0	3	0.7	1	39.2857	1	/	0	0	0	0	1		0
997	29	40.4286	2	/	0	0	a	40.4286	101	69	0	1	0.1	0	40.4286	1	/	0	0	0	0	1		0
998	37	37.8571	7	/	0	0	b	37.8571	117	80	0	1	No Data	0	38.1429	1	/	0	0	0	0	0		0
999	27	40.4286	7	/	0	0	b	40.4286	126	82	0	3	0.3	1	40.8571	1	/	0	0	0	0	1		0
1000	26	27.4286	4	/	0	0	a	28	112	69	0	1	0.2	0	28.2857	1	/	0	0	0	0	0		0
1001	29	35	16	/	0	0	c	35	109	76	0	3	0.5	1	35	1	/	0	0	0	0	0		0
1002	22	33	3	33	2	1	f	33	150	96	1	6	No Data	1	33.4286	1	1	1	0	0	0	1	1
1003	32	40.7143	7	/	0	0	b	40.7143	109	75	0	1	No Data	0	40.8571	1	/	0	0	0	0	0		0
1004	33	37	5	/	0	0	b	37	119	80	0	1	No Data	0	37	1	/	0	0	0	0	1		0
1005	29	34.7143	4	/	0	0	b	34.7143	118	70	0	1	0.1	0	34.8571	1	/	0	0	0	0	1		0
1006	30	38.2857	1	/	0	0	b	38.2857	126	79	0	1	0.7	1	38.5714	1	/	0	0	0	0	0		0
1007	38	28.2857	5	28.5714	1	0	b	28.2857	152	101	1	1	No Data	0	28.5714	1	1	0	0	1	0	1	0
1008	29	39.5714	2	/	0	0	a	39.5714	120	80	0	1	No Data	0	39.8571	1	/	0	0	0	0	1		0
1009	37	29.8571	2	/	0	0	a	30.1429	115	77	0	1	No Data	0	30.7143	1	/	0	0	0	0	1		0
1010	32	38.7143	1	/	0	0	b	38.7143	107	72	0	1	No Data	0	38.8571	1	/	0	0	0	0	0		0
1011	38	33.8571	7	/	0	0	b	34	120	73	0	1	0.1	0	34	0	/	0	0	0	0	0		0
1012	27	37.4286	16	/	0	0	b	37.4286	113	105	1	1	No Data	0	37.4286	1	/	0	2	0	0	1		0
1013	32	38.5714	7	/	0	0	b	38.5714	115	76	0	1	0.3	1	38.7143	1	/	0	0	0	0	0		0
1014	35	38.1429	1	/	0	1	e	38.1429	126	83	0	1	No Data	0	38.2857	1	/	0	2	0	0	1		1
1015	32	38.5714	1	/	0	0	a	38.5714	118	78	0	1	0.2	0	38.7143	1	/	0	0	0	0	1		0
1016	33	37.8571	1	/	0	0	a	37.8571	108	78	0	1	0.2	0	38	1	/	0	2	0	0	1		0
1017	42	37.7143	1	/	0	0	b	37.7143	117	74	0	3	0.3	1	37.8571	1	/	0	0	0	0	1		0
1018	35	40.4286	8	/	0	0	b	40.4286	136	87	0	1	0.1	0	40.5714	1	/	0	2	0	0	1		0
1019	27	38.2857	1	/	0	0	b	38.2857	116	76	0	1	0.2	0	38.4286	1	/	0	0	0	0	0		0
1020	31	39.4286	7	/	0	0	b	39.4286	109	63	0	1	No Data	0	39.5714	1	/	0	0	0	0	1		0
1021	32	39	1	/	0	0	b	39	104	64	0	1	No Data	0	39.1429	1	/	0	0	0	0	0		0
1022	35	39.8571	1	/	0	0	a	39.8571	107	67	0	1	No Data	0	40	1	/	0	0	0	0	0		0
1023	35	31.5714	7	/	0	0	b	31.7143	122	88	0	1	No Data	0	31.7143	0	/	0	0	0	0	1		0
1024	29	40.4286	2	/	0	0	a	40.5714	113	70	0	1	0.1	0	40.5714	1	/	0	2	0	0	1		0
1025	29	38.8571	3	38.8571	1	0	a	38.8571	135	90	1	3	No Data	1	39	1	2	0	0	0	0	1	0
1026	24	31	10	/	0	0	b	31	121	83	0	3	0.3	1	32.7143	1	/	0	0	0	0	0		0
1027	38	39.8571	1	/	0	0	b	39.8571	126	90	1	1	No Data	0	40	1	/	0	0	0	0	0		0
1028	35	38.8571	1	38.8571	1	0	b	38.8571	143	87	1	3	0.1	1	39	1	2	0	0	0	0	0	0
1029	35	39.2857	1	/	0	0	a	39.2857	125	82	0	3	0.7	1	39.4286	1	/	0	0	0	0	1		0
1030	26	37.2857	1	/	0	0	b	37.2857	113	78	0	0	No Data		37.7143	1	/	0	0	0	0	1		0
1031	37	39.7143	1	/	0	0	b	39.7143	116	80	0	1	No Data	0	39.8571	1	/	0	2	0	0	1		0
1032	30	38	1	38	1	0	b	38	142	99	1	4	1	1	38.1429	1	2	0	0	0	0	0	0
1033	41	34.4286	3	34.4286	2	1	f	34.4286	198	113	1	6	4.36	1	34.5714	1	1	0	0	2	1	1	1
1034	31	38.7143	2	/	0	0	a	38.7143	112	72	0	1	No Data	0	38.7143	1	/	0	0	0	0	0		0
1035	35	37.4286	1	/	0	0	b	37.4286	111	76	0	1	No Data	0	37.8571	1	/	0	2	0	0	0		0
1036	26	38.5714	16	/	0	0	a	38.5714	123	78	0	1	No Data	0	39.1429	1	/	0	0	0	0	0		0
1037	24	22.8571	2	/	0	0	b	22.8571	111	73	0	1	0.2	0	23.2857	0	/	0	0	0	0	1		0
1038	25	39	1	/	0	0	b	39	118	70	0	4	1	1	39.2857	1	/	0	0	0	0	1		0
1039	31	40.8571	1	/	0	1	f	40.8571	102	65	0	3	0.3	1	41.1429	1	/	0	0	0	0	1		1
1040	24	33	7	/	0	0	b	33	129	76	0	1	0.1	0	33.5714	0	/	0	0	0	0	0		0
1041	29	31.2857	7	31.2857	1	0	a	31.2857	143	92	1	3	0.48	1	31.7143	0	0	0	2	1	2	0	0
1042	38	37.4286	7	/	0	0	a	37.4286	110	68	0	1	0.1	0	37.4286	1	/	0	0	0	0	1		0
1043	36	38.4286	2	/	0	0	a	38.4286	120	70	0	1	No Data	0	38.7143	1	/	0	0	0	0	1		0
1044	28	38.4286	2	/	0	0	b	38.4286	115	74	0	1	No Data	0	38.8571	1	/	0	0	0	0	0		0
1045	34	39.1429	2	/	0	0	a	39.1429	124	79	0	1	No Data	0	39.4286	1	/	0	2	0	0	1		0
1046	28	40.1429	7	/	0	0	a	40.1429	115	84	0	1	No Data	0	40.4286	1	/	0	0	0	0	1		0
1047	28	40.5714	1	/	0	0	c	40.5714	113	83	0	3	0.3	1	40.7143	1	/	0	0	0	0	0		0
1048	26	40.7143	1	/	0	0	a	40.7143	116	85	0	1	0.3	1	41	1	/	0	0	0	0	1		0
1049	29	38.8571	1	/	0	0	a	38.8571	123	77	0	1	No Data	0	39	1	/	0	0	0	0	0		0
1050	27	40.7143	1	/	0	0	b	40.7143	125	80	0	1	No Data	0	41	1	/	0	0	0	0	1		0
1051	34	33.8571	7	/	0	0	b	33.8571	102	61	0	3	0.3	1	34.4286	1	/	0	0	0	0	0		0
1052	27	39.1429	1	/	0	0	a	39.1429	114	63	0	3	0.5	1	39.4286	1	/	0	0	0	0	0		0
1053	30	37.5714	7	/	0	1	e	38.1429	120	70	0	3	0.7	1	38.2857	1	/	0	0	0	0	1		1
1054	27	39.2857	1	/	0	0	b	39.2857	116	76	0	1	0.2	0	39.4286	1	/	0	0	0	0	0		0
1055	39	39.2857	1	/	0	0	a	39.2857	122	78	0	1	0.1	0	39.2857	1	/	0	0	0	0	0		0
1056	28	39.7143	1	/	0	0	a	39.7143	122	109	1	1	No Data	0	39.8571	1	/	0	0	0	0	1		0
1057	27	39	1	/	0	0	b	39	104	72	0	1	No Data	0	39.1429	1	/	0	0	0	0	0		0
1058	35	33.5714	5	34.5714	1	1	f	33.7143	124	76	0	5	3	1	34.1429	1	1	0	0	0	0	0	1
1059	26	23.5714	7	/	0	0	b	23.7143	100	61	0	1	0.1	0	23.8571	1	/	0	0	0	0	1		0
1060	25	39.4286	1	/	0	0	b	39.4286	112	76	0	3	0.3	1	39.4286	1	/	0	0	0	0	1		0
1061	31	40.1429	1	/	0	0	b	40.1429	112	76	0	3	0.5	1	40.4286	1	/	0	0	0	0	0		0
1062	40	38.5714	1	/	0	0	a	38.5714	137	93	1	3	0.3	1	38.8571	1	/	0	2	0	2	1		0
1063	29	39.2857	1	/	0	0	b	39.2857	112	76	0	1	No Data	0	39.4286	1	/	0	0	0	0	0		0
1064	38	40.1429	1	/	0	0	c	40.1429	112	76	0	3	0.5	1	40.4286	1	/	0	0	0	0	1		0
1065	31	40.2857	1	/	0	0	b	40.2857	123	68	0	1	No Data	0	40.4286	1	/	0	0	0	0	1		0
1066	27	40.1429	9	/	0	0	a	40.1429	113	69	0	1	No Data	0	40.4286	1	/	0	0	0	0	0		0
1067	29	24.8571	4	/	0	0	b	24.8571	112	73	0	1	No Data	0	25.4286	1	/	0	0	0	0	0		0
1068	32	36.2857	8	/	0	0	b	36.2857	114	71	0	3	0.3	1	36.2857	1	/	0	0	0	0	1		0
1069	28	39.8571	7	/	0	0	a	39.8571	105	83	0	1	No Data	0	40.1429	1	/	0	0	0	0	0		0
1070	31	38.2857	1	/	0	0	a	38.2857	132	80	0	3	0.3	1	38.4286	1	/	0	0	0	0	0		0
1071	32	38.1429	1	/	0	0	b	38.1429	112	76	0	3	0.3	1	38.2857	1	/	0	2	0	0	1		0
1072	29	40	1	/	0	0	a	40.1429	130	86	0	1	No Data	0	40.2857	1	/	0	0	0	0	0		0
1073	32	39.2857	1	/	0	0	b	39.4286	112	73	0	1	No Data	0	39.4286	1	/	0	2	0	0	0		0
1074	24	21.2857	4	/	0	0	a	21.2857	112	73	0	1	No Data	0	21.7143	1	/	0	0	0	0	1		0
1075	28	39.8571	8	/	0	0	a	39.8571	122	74	0	1	No Data	0	39.8571	1	/	0	0	0	0	0		0
1076	29	39.1429	1	/	0	0	b	39.1429	112	76	0	3	0.5	1	39.2857	1	/	0	0	0	0	0		0
1077	32	39.1429	1	/	0	0	b	39.5714	114	71	0	1	No Data	0	39.7143	1	/	0	0	0	0	1		0
1078	36	29.5714	2	/	0	0	b	29.5714	129	61	0	1	No Data	0	29.7143	1	/	0	0	0	0	0		0
1079	40	23.4286	7	/	0	0	b	23.4286	119	68	0	1	No Data	0	24.5714	0	/	0	0	0	0	0		0
1080	33	40.5714	7	/	0	0	b	40.5714	109	71	0	1	No Data	0	40.7143	1	/	0	0	0	0	1		0
1081	26	22.5714	9	/	0	0	b	22.5714	106	61	0	1	No Data	0	22.8571	1	/	0	0	0	0	1		0
1082	30	22.1429	2	/	0	0	a	22.1429	131	90	1	1	No Data	0	22.2857	1	/	0	0	0	2	0		0
1083	35	38	1	/	0	0	a	38	125	78	0	1	0.1	0	38.1429	1	/	0	0	0	0	0		0
1084	28	39.2857	11	/	0	0	a	39.2857	123	78	0	1	No Data	0	39.4286	1	/	0	0	0	0	1		0
1085	38	31.8571	3	31.8571	2	1	f	31.8571	149	94	1	4	1.84	1	32	1	1	0	0	1	1	0	1
1086	31	40.2857	1	/	0	0	a	40.2857	120	83	0	0	No Data		40.7143	1	/	0	0	0	0	1		0
1087	31	38	1	/	0	0	b	38	109	67	0	3	0.3	1	38.5714	1	/	0	0	0	0	1		0
1088	35	38	1	/	0	0	a	38	112	69	0	0	No Data		38.4286	1	/	0	0	0	0	1		0
1089	31	38.8571	1	/	0	0	b	38.8571	102	69	0	3	0.3	1	39.2857	1	/	0	0	0	0	1		0
1090	24	37.2857	1	/	0	0	a	37.2857	101	67	0	1	No Data	0	37.7143	1	/	0	0	0	0	0		0
1091	27	31.2857	2	/	0	0	b	31.2857	110	70	0	1	No Data	0	31.4286	1	/	0	0	0	0	1		0
1092	24	22.1429	6	/	0	0	b	22.1429	112	76	0	1	No Data	0	23.1429	0	/	0	0	0	0	0		0
1093	30	39.1429	7	/	0	0	a	39.1429	123	70	0	1	No Data	0	39.1429	1	/	0	0	0	0	1		0
1094	28	36.4286	7	/	0	0	b	36.4286	122	78	0	3	0.5	1	/	0	/	0	0	0	0	0		0
1095	27	38.5714	2	/	0	0	b	38.5714	123	75	0	4	2	1	38.5714	1	/	0	0	0	0	0		0
1096	36	38.4286	1	/	0	0	b	38.5714	121	75	0	1	0.1	0	38.7143	1	/	0	0	0	0	1		0
1097	29	39.8571	1	/	0	0	b	39.8571	138	82	0	1	0.1	0	39.8571	1	/	0	0	0	0	1		0
1098	29	38.1429	1	/	0	0	a	38.1429	113	77	0	0	No Data		38.2857	1	/	0	0	0	0	1		0
1099	35	38.2857	7	/	0	0	b	38.2857	136	85	0	1	No Data	0	38.4286	1	/	0	0	0	0	1		0
1100	38	38.7143	1	/	0	0	c	38.7143	121	84	0	1	0.2	0	38.8571	1	/	0	0	0	0	0		0
1101	24	36	1	/	0	0	a	36	112	65	0	0	No Data		36.5714	1	/	0	0	0	0	1		0
1102	30	40.5714	1	/	0	0	a	40.5714	107	61	0	1	No Data	0	40.7143	1	/	0	0	0	0	0		0
1103	25	37.5714	1	/	0	0	b	37.5714	106	63	0	3	0.3	1	37.7143	1	/	0	0	0	0	1		0
1104	39	39	1	/	0	0	b	39	112	82	0	1	0.1	0	39.1429	1	/	0	0	0	0	1		0
1105	34	39.5714	7	/	0	0	c	39.5714	105	62	0	1	0.1	0	39.5714	1	/	0	0	0	0	1		0
1106	35	38.8571	1	/	0	0	a	39.2857	114	85	0	3	0.3	1	39.4286	1	/	0	0	0	0	0		0
1107	31	38.5714	1	/	0	0	a	38.5714	120	80	0	1	No Data	0	38.5714	1	/	0	0	0	0	0		0
1108	28	29.4286	16	/	0	0	b	29.4286	140	98	1	1	0.1	0	29.8571	0	/	0	0	0	0	0		0
1109	40	39.1429	7	/	0	0	a	39.1429	140	98	1	1	No Data	0	39.2857	1	/	0	2	0	0	0		0
1110	36	39.5714	1	/	0	0	c	39.5714	110	70	0	3	0.3	1	39.7143	1	/	0	0	0	0	0		0
1111	30	38.4286	7	/	0	0	a	38.4286	110	70	0	1	0.1	0	38.5714	1	/	0	0	0	0	1		0
1112	28	37.1429	1	/	0	0	a	37.1429	111	67	0	1	No Data	0	37.4286	1	/	0	0	0	0	1		0
1113	39	38.2857	1	/	0	0	a	38.2857	109	61	0	3	0.3	1	38.7143	1	/	0	0	0	0	1		0
1114	26	39.5714	2	/	0	0	a	39.5714	110	69	0	1	No Data	0	39.5714	1	/	0	0	0	0	0		0
1115	29	38	1	/	0	0	b	38	102	75	0	0	No Data		38.1429	1	/	0	0	0	0	1		0
1116	29	40.1429	1	/	0	1	e	40.2857	138	84	0	0	No Data		40.2857	1	/	0	0	0	0	0		1
1117	34	38.8571	1	/	0	0	b	38.8571	105	65	0	3	0.3	1	39	1	/	0	0	0	0	1		0
1118	30	38.2857	3	/	0	0	b	38.2857	142	97	1	1	No Data	0	38.4286	1	/	0	0	2	2	1		0
1119	34	39.1429	1	/	0	0	a	39.1429	97	65	0	3	0.3	1	39.2857	1	/	0	2	0	0	1		0
1120	28	40	1	/	0	0	a	40	120	69	0	1	0.1	0	40	1	/	0	0	0	0	1		0
1121	35	40.8571	2	/	0	0	a	40.8571	104	65	0	1	0.1	0	41.1429	1	/	0	0	0	0	0		0
1122	33	38	1	/	0	0	a	38	130	79	0	1	No Data	0	38.1429	1	/	0	0	0	0	0		0
1123	23	35	5	/	0	0	b	35	146	89	1	1	No Data	0	35.1429	1	/	0	0	0	2	0		0
1124	28	38.1429	1	/	0	0	b	38.1429	100	61	0	1	No Data	0	38.2857	1	/	0	0	0	0	1		0
1125	42	38.5714	1	38.5714	1	1	e	38.5714	145	92	1	3	0.35	1	38.7143	1	2	0	0	2	2	0	1
1126	33	36.1429	16	/	0	0	b	36.1429	99	61	0	1	0.2	0	36.2857	1	/	0	0	0	0	1		0
1127	23	38.8571	1	/	0	0	b	39	119	80	0	3	0.3	1	39.1429	1	/	0	0	0	0	1		0
1128	41	37.1429	2	/	0	0	b	37.1429	131	78	0	1	No Data	0	37.1429	1	/	0	2	0	0	0		0
1129	37	38.1429	1	/	0	1	f	38.1429	119	65	0	1	No Data	0	38.4286	1	/	0	0	0	2	1		1
1130	24	31.8571	3	31.8571	2	0	a	31.8571	145	102	1	3	0.3	1	32.2857	1	1	0	0	0	2	1	0
1131	29	28.1429	7	/	0	0	a	28.1429	113	61	0	1	No Data	0	28.1429	1	/	0	0	0	0	1		0
1132	28	37.7143	1	/	0	0	b	37.7143	129	74	0	1	No Data	0	38	1	/	0	0	0	0	0		0
1133	30	39.8571	7	/	0	0	c	39.8571	110	74	0	0	No Data		40.5714	1	/	0	0	0	0	0		0
1134	29	36.1429	7	/	0	0	b	36.1429	117	82	0	1	0.2	0	36.2857	1	/	0	0	0	0	1		0
1135	33	38.5714	1	/	0	0	a	38.8571	145	93	1	3	0.7	1	39.1429	1	/	0	1	1	2	0		0
1136	30	36.2857	1	/	0	0	a	36.2857	116	77	0	0	No Data		36.5714	1	/	0	0	0	0	1		0
1137	34	37	16	/	0	0	b	37	104	68	0	1	No Data	0	37	1	/	0	0	0	0	0		0
1138	35	36.1429	7	/	0	0	b	36.1429	121	86	0	3	0.3	1	36.4286	1	/	0	0	0	0	0		0
1139	34	40	8	/	0	0	b	40	133	94	1	3	0.3	1	40.1429	1	/	0	0	0	0	1		0
1140	41	38.2857	1	/	0	0	b	38.2857	134	94	1	1	No Data	0	38.8571	1	/	0	0	0	0	1		0
1141	31	39.7143	1	/	0	0	b	39.7143	122	76	0	1	0.3	1	39.8571	1	/	0	0	0	0	1		0
1142	30	38.2857	1	/	0	0	c	38.2857	108	61	0	1	0.3	1	38.4286	1	/	0	0	0	0	0		0
1143	34	38.4286	1	/	0	0	b	38.4286	126	76	0	1	No Data	0	38.5714	1	/	0	0	0	0	0		0
1144	29	39.5714	4	/	0	0	b	39.5714	126	83	0	4	1	1	39.7143	1	/	0	0	0	0	0		0
1145	38	24.1429	5	/	0	0	a	24.1429	115	77	0	3	0.3	1	25.7143	0	/	0	0	0	0	1		0
1146	29	39.1429	9	/	0	0	b	39.1429	119	61	0	0	No Data		39.1429	1	/	0	0	0	0	1		0
1147	27	39.5714	2	/	0	0	b	39.5714	126	80	0	1	0.2	0	39.5714	1	/	0	0	0	0	1		0
1148	32	37.7143	12	37.7143	2	0	a	37.7143	165	112	1	3	0.3	1	37.7143	1	2	0	2	0	2	1	0
1149	35	28.4286	3	28.4286	2	1	f	28.4286	185	106	1	5	2.8	1	29.2857	1	1	0	0	1	2	1	1
1150	29	29.8571	2	/	0	0	a	29.8571	103	76	0	1	0.1	0	30.2857	0	/	0	0	0	0	1		0
1151	32	24	6	/	0	0	a	24	132	81	0	1	0.3	1	25.4286	0	/	0	0	0	0	1		0
1152	35	31.7143	13	/	0	0	a	31.7143	132	69	0	1	No Data	0	32	1	/	0	2	0	0	0		0
1153	41	28.4286	2	/	0	0	b	28.4286	110	68	0	1	No Data	0	28.8571	0	/	0	0	0	0	1		0
1154	36	26.5714	16	26.5714	2	1	f	26.5714	152	98	1	4	No Data	1	27	1	1	0	0	0	2	1	1
1155	21	36.4286	2	/	0	0	a	36.4286	110	70	0	1	No Data	0	36.5714	1	/	0	0	0	0	0		0
1156	40	28.5714	2	/	0	0	b	28.5714	112	69	0	1	No Data	0	28.5714	1	/	0	0	0	0	1		0
1157	40	27.4286	7	/	0	0	b	27.4286	105	61	0	1	No Data	0	28.5714	0	/	0	2	0	0	1		0
1158	35	37.8571	7	/	0	0	b	37.8571	135	86	0	1	No Data	0	37.8571	1	/	0	2	0	0	0		0
1159	29	26	2	/	0	0	a	26	117	76	0	1	No Data	0	26.1429	1	/	0	0	0	0	0		0
1160	41	38.2857	2	/	0	0	a	38.2857	96	61	0	3	0.3	1	38.4286	1	/	0	0	0	0	0		0
1161	32	27.2857	2	/	0	0	a	27.2857	121	81	0	1	No Data	0	27.4286	1	/	0	0	0	0	0		0
1162	35	27.4286	3	27.4286	2	1	f	27.4286	142	88	1	6	18.17	1	28.7143	1	1	0	0	0	2	0	1
1163	29	27.4286	3	27.4286	2	1	f	27.4286	162	102	1	6	18.17	1	28.7143	1	1	0	0	0	1	0	1
1164	32	28.7143	7	/	0	0	a	28.7143	110	70	0	1	No Data	0	29.7143	1	/	0	0	0	0	0		0
1165	34	38.8571	1	/	0	0	a	38.8571	107	70	0	1	0.2	0	39	1	/	0	0	0	0	0		0
1166	30	40.7143	1	/	0	0	b	40.7143	127	76	0	1	No Data	0	41.2857	1	/	0	0	0	0	0		0
1167	24	41.1429	1	/	0	0	a	41.1429	116	66	0	3	0.3	1	41.2857	1	/	0	0	0	0	1		0
1168	29	41	16	/	0	0	a	41	99	71	0	1	No Data	0	41.4286	1	/	0	0	0	0	1		0
1169	31	40.8571	1	/	0	0	a	40.8571	112	69	0	1	No Data	0	41.2857	1	/	0	0	0	0	0		0
1170	31	36.7143	2	/	0	0	a	36.7143	140	80	1	5	3	1	37.4286	1	/	0	2	0	2	0		0
1171	28	35.7143	3	35.7143	2	1	f	35.7143	112	69	0	4	No Data	1	37.4286	1	2	0	1	0	0	1	1
1172	36	38.8571	2	/	0	0	a	38.8571	131	87	0	3	0.3	1	38.8571	1	/	0	0	0	0	0		0
1173	25	38.5714	1	/	0	0	c	38.5714	122	77	0	1	0.1	0	38.8571	1	/	0	0	0	0	0		0
1174	24	38.7143	7	/	0	0	b	38.7143	127	74	0	1	0.1	0	39	1	/	0	0	0	0	1		0
1175	24	40.5714	2	/	0	0	a	40.5714	129	85	0	1	No Data	0	40.5714	1	/	0	0	0	0	1		0
1176	26	37.5714	1	/	0	0	a	37.7143	129	85	0	5	3	1	38	1	/	0	0	0	2	1		0
1177	29	31.8571	3	31.8571	2	1	f	31.8571	105	62	0	5	No Data	1	32.5714	1	1	0	0	0	0	1	1
1178	34	40.7143	2	/	0	0	a	40.7143	121	71	0	1	No Data	0	40.7143	1	/	0	0	0	0	0		0
1179	31	38.4286	2	/	0	0	b	38.4286	138	84	0	1	No Data	0	38.7143	1	/	0	0	0	0	1		0
1180	31	39.2857	1	/	0	0	a	39.2857	135	79	0	3	0.3	1	39.5714	1	/	0	2	0	0	0		0
1181	28	39.7143	7	/	0	0	b	39.7143	130	78	0	3	0.3	1	39.8571	1	/	0	0	0	0	0		0
1182	34	38	1	/	0	0	b	38	131	79	0	1	No Data	0	38.1429	1	/	0	0	0	0	1		0
1183	31	38.2857	1	/	0	0	b	38.4286	120	77	0	3	0.3	1	38.7143	1	/	0	0	0	0	0		0
1184	31	40.4286	4	/	0	0	a	40.4286	138	84	0	1	No Data	0	40.4286	1	/	0	0	0	0	0		0
1185	39	38	1	/	0	0	b	38	129	86	0	3	0.5	1	38.1429	1	/	0	1	0	0	0		0
1186	30	40.7143	1	/	0	0	c	40.7143	133	85	0	3	0.5	1	40.8571	1	/	0	2	0	0	0		0
1187	28	38.8571	1	/	0	0	a	38.8571	105	64	0	1	0.1	0	39	1	/	0	0	0	0	1		0
1188	23	35.1429	4	/	0	0	a	35.1429	120	77	0	1	No Data	0	35.4286	1	/	0	0	0	0	0		0
1189	31	38.2857	1	/	0	0	a	38.2857	112	82	0	1	0.3	1	38.4286	1	/	0	0	0	0	0		0
1190	48	38.7143	1	/	0	0	b	38.7143	113	79	0	3	0.3	1	38.7143	1	/	0	0	0	0	1		0
1191	31	40.5714	1	/	0	0	a	40.5714	136	93	1	1	No Data	0	40.8571	1	/	0	0	0	2	0		0
1192	29	39.5714	2	/	0	0	a	39.5714	130	88	0	1	No Data	0	39.8571	1	/	0	0	0	0	0		0
1193	32	38.4286	2	/	0	0	a	38.4286	115	74	0	3	0.3	1	38.5714	1	/	0	0	0	0	1		0
1194	29	37.7143	1	/	0	0	b	37.7143	136	85	0	3	0.5	1	38	1	/	0	0	0	0	1		0
1195	31	38.5714	1	/	0	0	b	38.5714	144	83	1	0	No Data		39	1	/	0	0	2	2	1		0
1196	37	38.8571	1	/	0	0	b	38.8571	110	67	0	1	No Data	0	39.1429	1	/	0	0	0	0	1		0
1197	39	38.5714	1	/	0	0	c	38.7143	123	83	0	0	No Data		39.1429	1	/	0	0	0	0	0		0
1198	31	39.4286	1	/	0	0	a	39.5714	106	67	0	1	0.2	0	39.5714	1	/	0	0	0	0	0		0
1199	33	37.1429	7	37.1429	2	1	f	37.1429	149	98	1	4	0.33	1	37.1429	1	2	0	0	0	2	0	1
1200	35	36.4286	3	36.4286	1	1	d	36.4286	154	91	1	4	2	1	37	1	2	0	2	0	2	0	1
1201	33	31	3	31	2	1	f	31	166	103	1	4	2	1	31.7143	0	0	0	2	0	2	0	1
1202	29	33.5714	3	33.5714	2	1	f	33.7143	166	110	1	5	3	1	34.1429	1	1	0	0	0	2	1	1
1203	29	40.2857	2	/	0	0	a	40.4286	109	72	0	1	No Data	0	40.4286	1	/	0	0	0	0	1		0
1204	31	39	1	/	0	0	b	39	111	68	0	1	0.2	0	39.1429	1	/	0	0	0	0	1		0
1205	28	39.1429	1	/	0	1	e	39.1429	120	75	0	3	0.7	1	39.1429	1	/	0	0	0	2	0		1
1206	26	40	1	/	0	0	a	40	118	84	0	1	No Data	0	40	1	/	0	2	0	0	0		0
1207	37	37.4286	7	/	0	0	b	37.5714	109	69	0	1	No Data	0	37.7143	1	/	0	0	0	0	0		0
1208	31	36.4286	1	/	0	0	c	36.5714	129	83	0	3	0.3	1	36.5714	1	/	1	2	0	0	0		0
1209	27	40.4286	11	/	0	0	c	40.4286	102	71	0	3	0.5	1	40.7143	1	/	0	0	0	0	1		0
1210	30	40.4286	1	/	0	0	a	40.4286	127	81	0	3	0.5	1	40.7143	1	/	0	0	0	0	0		0
1211	29	40.4286	7	/	0	0	b	40.4286	103	61	0	1	No Data	0	40.4286	1	/	0	0	0	0	1		0
1212	30	38.2857	7	/	0	0	b	38.2857	120	69	0	3	0.3	1	38.4286	1	/	0	2	0	0	0		0
1213	29	40.4286	1	/	0	0	a	40.4286	125	67	0	1	No Data	0	40.8571	1	/	0	0	0	0	1		0
1214	31	40.1429	1	/	0	0	a	40.5714	127	76	0	1	No Data	0	41.1429	1	/	0	0	0	0	0		0
1215	34	31	2	/	0	0	b	31.4286	113	64	0	3	0.3	1	31.4286	1	/	0	0	0	0	0		0
1216	25	34.2857	3	34.2857	2	0	c	34.2857	155	99	1	3	0.5	1	34.8571	0	0	0	0	0	2	0	0
1217	25	28.7143	2	/	0	0	a	28.7143	129	69	0	1	No Data	0	28.7143	1	/	0	2	0	0	0		0
1218	34	38	1	/	0	0	a	38	117	71	0	1	No Data	0	38.1429	1	/	0	0	0	0	1		0
1219	34	39	1	/	0	0	a	39	138	81	0	0	No Data		39.1429	1	/	0	0	0	0	0		0
1220	31	36.7143	1	/	0	0	a	36.7143	121	88	0	1	0.1	0	36.8571	1	/	1	0	0	0	1		0
1221	26	39.1429	1	/	0	0	a	39.1429	122	65	0	1	No Data	0	39.2857	1	/	0	0	0	0	1		0
1222	29	39.1429	1	/	0	0	a	39.5714	123	76	0	0	No Data		39.7143	1	/	0	0	0	0	1		0
1223	29	38.1429	1	/	0	0	b	38.5714	118	73	0	3	0.3	1	38.5714	1	/	0	2	0	0	0		0
1224	36	37.8571	1	/	0	0	b	37.8571	120	68	0	1	0.2	0	38.2857	1	/	0	0	0	0	0		0
1225	31	38.5714	7	/	0	0	a	38.5714	102	60	0	1	No Data	0	38.5714	1	/	0	0	0	0	1		0
1226	35	37.4286	1	/	0	0	a	37.4286	117	64	0	3	0.3	1	37.5714	1	/	0	0	0	0	1		0
1227	29	36.5714	3	36.5714	2	0	b	36.5714	143	89	1	3	0.66	1	37	1	2	0	2	0	2	1	0
1228	34	38.1429	1	/	0	0	b	38.1429	106	61	0	1	No Data	0	38.1429	1	/	0	0	0	0	1		0
1229	34	38.1429	1	/	0	0	c	38.1429	135	76	0	4	2	1	38.2857	1	/	0	0	0	0	1		0
1230	35	36	1	/	0	0	b	36	118	70	0	1	0.1	0	36.2857	1	/	0	0	0	0	0		0
1231	39	38.4286	1	/	0	0	c	38.4286	132	75	0	3	0.5	1	38.5714	1	/	0	0	0	0	0		0
1232	38	38.7143	1	/	0	0	b	38.7143	139	86	0	3	0.3	1	38.8571	1	/	0	0	0	0	1		0
1233	25	40.5714	7	/	0	0	b	40.5714	123	77	0	1	No Data	0	40.7143	1	/	0	0	0	0	0		0
1234	31	38.5714	1	/	0	0	b	38.5714	134	72	0	3	0.5	1	38.7143	1	/	0	0	0	0	1		0
1235	35	37.7143	1	/	0	0	a	37.7143	109	63	0	1	0.2	0	37.8571	1	/	0	0	0	0	1		0
1236	28	39.2857	1	/	0	0	b	39.2857	129	83	0	3	0.3	1	39.7143	1	/	0	0	0	0	1		0
1237	35	38.7143	1	/	0	0	a	38.7143	107	64	0	0	No Data		39	1	/	0	0	0	0	1		0
1238	29	38	16	/	0	0	b	38	113	74	0	3	0.7	1	38.2857	1	/	0	0	0	0	1		0
1239	32	36.4286	1	/	0	0	b	36.4286	121	61	0	1	No Data	0	36.5714	1	/	0	0	0	0	1		0
1240	30	40.1429	1	/	0	0	b	40.1429	114	85	0	3	0.5	1	40.4286	1	/	0	2	0	0	1		0
1241	36	39.2857	1	/	0	0	b	39.2857	96	61	0	3	0.7	1	39.4286	1	/	0	0	0	0	0		0
1242	30	38.7143	1	/	0	0	a	38.7143	102	74	0	1	No Data	0	38.8571	1	/	0	0	0	0	0		0
1243	34	36.5714	1	36.5714	2	1	f	36.5714	155	99	1	6	No Data	1	36.7143	1	1	0	2	0	2	1	1
1244	31	39.4286	1	/	0	0	a	39.4286	119	79	0	1	No Data	0	39.5714	1	/	0	0	0	0	1		0
1245	31	39.2857	2	/	0	0	a	39.2857	117	61	0	0	No Data		39.2857	1	/	0	0	0	0	1		0
1246	28	30.8571	7	/	0	0	b	30.8571	112	80	0	1	No Data	0	31.8571	0	/	0	0	0	0	0		0
1247	27	32.1429	7	/	0	1	f	32.1429	110	69	0	1	No Data	0	32.5714	0	/	0	0	0	2	1		1
1248	28	39.2857	7	/	0	0	b	39.2857	112	68	0	1	No Data	0	39.7143	1	/	0	0	0	0	0		0
1249	27	38.1429	2	/	0	0	a	38.1429	110	61	0	1	0.2	0	38.1429	1	/	0	0	0	0	0		0
1250	34	37.2857	3	37.2857	1	0	b	37.2857	148	90	1	3	No Data	1	37.4286	1	2	0	0	1	2	0	0
1251	33	38.8571	1	/	0	0	b	38.8571	124	70	0	1	No Data	0	39	1	/	0	2	0	0	0		0
1252	30	39.8571	1	/	0	0	a	39.8571	128	62	0	0	No Data		40	1	/	0	2	0	0	1		0
1253	32	38.8571	1	/	0	0	b	38.8571	118	77	0	1	No Data	0	39	1	/	0	0	0	0	1		0
1254	28	37	1	/	0	0	a	37	139	97	1	0	No Data		37.1429	1	/	0	0	0	0	0		0
1255	49	38	7	/	0	0	b	38	130	61	0	1	No Data	0	38.4286	1	/	0	0	0	0	0		0
1256	30	40	2	/	0	0	b	40	113	75	0	1	No Data	0	40.1429	1	/	0	0	0	0	1		0
1257	29	38.4286	1	/	0	0	b	38.4286	133	89	0	3	0.3	1	38.8571	1	/	0	0	0	0	0		0
1258	24	40	7	/	0	0	b	40	108	65	0	3	0.3	1	40	1	/	0	0	0	0	0		0
1259	36	32.2857	7	/	0	0	c	32.2857	133	61	0	1	No Data	0	32.2857	1	/	0	2	0	0	0		0
1260	32	39.1429	1	/	0	0	b	39.1429	116	74	0	1	No Data	0	39.2857	1	/	0	0	0	0	0		0
1261	34	39.7143	2	/	0	0	b	39.7143	113	81	0	1	0.2	0	40	1	/	0	0	0	0	0		0
1262	32	37.8571	2	/	0	0	a	37.8571	113	61	0	0	0.1	0	37.8571	1	/	0	0	0	0	0		0
1263	31	38.5714	1	/	0	0	b	38.5714	106	61	0	1	0.5	1	38.8571	1	/	0	0	0	0	0		0
1264	38	38.5714	7	/	0	0	b	38.5714	112	73	0	1	No Data	0	38.7143	1	/	0	0	0	0	0		0
1265	36	36.4286	1	/	0	0	b	36.4286	117	82	0	1	No Data	0	36.5714	1	/	0	0	0	0	1		0
1266	29	38.8571	1	/	0	0	b	38.8571	125	81	0	1	No Data	0	39	1	/	0	0	0	0	1		0
1267	29	38.1429	1	/	0	0	a	38.1429	138	85	0	1	No Data	0	38.2857	1	/	0	0	0	0	0		0
1268	27	38	1	/	0	0	b	38	118	65	0	0	0.1	0	38.2857	1	/	0	0	0	0	0		0
1269	28	37.4286	1	/	0	0	a	37.4286	124	72	0	0	No Data		37.5714	1	/	0	0	0	0	0		0
1270	29	39.4286	1	/	0	0	b	39.4286	110	70	0	0	1	1	39.5714	1	/	0	2	0	0	0		0
1271	30	37.2857	1	/	0	0	a	37.2857	113	77	0	3	0.3	1	37.5714	1	/	0	0	0	0	0		0
1272	37	39.2857	1	/	0	0	a	39.2857	100	61	0	1	No Data	0	39.5714	1	/	0	0	0	0	0		0
1273	41	38.5714	1	/	0	0	b	38.5714	110	68	0	1	No Data	0	38.7143	1	/	0	2	0	0	1		0
1274	24	38.7143	7	/	0	0	b	38.7143	133	81	0	1	No Data	0	38.7143	1	/	0	0	0	0	0		0
1275	28	39.7143	1	/	0	0	b	39.7143	122	69	0	0	No Data		40.1429	1	/	0	0	0	0	1		0
1276	26	29.2857	2	/	0	0	a	29.2857	111	61	0	1	No Data	0	29.2857	1	/	1	0	0	0	1		0
1277	30	39.8571	7	/	0	0	a	39.8571	110	69	0	1	No Data	0	40.7143	1	/	0	0	0	0	1		0
1278	37	39.8571	1	/	0	0	b	39.8571	129	73	0	1	No Data	0	40.1429	1	/	0	0	1	0	1		0
1279	25	35.8571	3	35.8571	2	1	f	35.8571	161	92	1	4	1.59	1	36.1429	1	1	0	0	0	2	1	1
1280	29	39	1	/	0	0	a	39	130	89	0	1	No Data	0	39.1429	1	/	0	0	0	0	0		0
1281	30	39	2	/	0	0	b	39	114	77	0	0	No Data		39.4286	1	/	0	2	0	0	0		0
1282	27	38.4286	1	/	0	0	c	38.4286	126	88	0	1	No Data	0	38.5714	1	/	0	0	0	0	1		0
1283	28	40	2	/	0	0	a	40	114	71	0	1	No Data	0	40.5714	1	/	0	0	0	0	1		0
1284	29	39.8571	1	/	0	0	b	39.8571	115	74	0	3	0.3	1	40.5714	1	/	0	0	0	0	0		0
1285	39	37.1429	1	/	0	0	b	37.1429	117	61	0	1	No Data	0	37.2857	1	/	0	0	0	0	0		0
1286	36	36.2857	16	/	0	0	b	36.2857	129	89	0	0	No Data		36.4286	1	/	0	0	0	0	0		0
1287	33	39.1429	1	/	0	0	c	39.1429	138	87	0	0	No Data		39.2857	1	/	0	0	0	0	0		0
1288	36	38.7143	7	/	0	0	c	38.7143	135	86	0	1	No Data	0	38.8571	1	/	0	0	0	0	1		0
1289	34	37.4286	2	/	0	0	b	37.4286	120	75	0	1	No Data	0	37.5714	1	/	0	0	0	0	0		0
1290	29	38.4286	1	/	0	0	b	38.4286	117	66	0	1	No Data	0	38.8571	1	/	0	0	0	0	0		0
1291	27	40	7	/	0	0	a	40	138	84	0	5	0.3	1	40.1429	1	/	0	0	0	0	0		0
1292	30	39.5714	8	/	0	0	a	39.5714	120	70	0	1	No Data	0	39.5714	1	/	0	0	0	0	1		0
1293	27	36.4286	13	/	0	0	c	36.4286	130	89	0	3	0.5	1	36.5714	1	/	1	2	0	0	1		0
1294	35	38.1429	1	/	0	0	c	38.1429	131	83	0	1	No Data	0	38.2857	1	/	0	2	0	0	0		0
1295	36	37.7143	1	/	0	0	b	37.7143	111	70	0	1	No Data	0	38	1	/	0	0	0	0	0		0
1296	35	36	1	/	0	0	b	36	117	65	0	0	No Data		36.1429	1	/	0	0	0	0	0		0
1297	25	37.4286	1	/	0	0	b	37.4286	115	80	0	1	0.1	0	38.4286	1	/	0	1	0	0	0		0
1298	36	33.5714	2	/	0	0	b	33.5714	124	87	0	1	No Data	0	33.5714	1	/	0	2	0	0	0		0
1299	32	39	1	/	0	0	b	39	105	66	0	3	0.3	1	39.2857	1	/	0	2	0	0	1		0
1300	35	38.8571	1	/	0	0	c	38.8571	104	62	0	1	No Data	0	39	1	/	0	0	0	0	0		0
1301	21	36.2857	3	36.2857	2	1	f	36.2857	173	107	1	5	3	1	36.4286	1	1	0	0	0	2	0	1
1302	21	27.4286	3	27.4286	1	1	f	27.4286	175	121	1	4	1.32	1	27.7143	1	1	0	0	1	2	0	1
1303	38	28.2857	2	/	0	0	b	28.2857	115	69	0	4	2	1	28.5714	1	/	0	2	0	0	1		0
1304	29	39.7143	7	/	0	0	c	39.8571	119	87	0	1	No Data	0	39.8571	1	/	0	2	0	0	1		0
1305	27	32.8571	2	/	0	0	b	33	112	63	0	1	No Data	0	33.4286	1	/	0	0	0	0	1		0
1306	28	40.2857	1	/	0	0	b	40.2857	99	77	0	1	No Data	0	40.5714	1	/	0	0	0	0	1		0
1307	29	38.2857	2	/	0	0	b	38.2857	117	79	0	1	No Data	0	38.2857	1	/	0	2	0	0	0		0
1308	30	38.5714	1	/	0	0	b	38.5714	101	61	0	3	0.3	1	38.7143	1	/	0	0	0	0	0		0
1309	29	36.8571	1	/	0	0	b	36.8571	121	83	0	1	No Data	0	37	1	/	0	0	0	0	0		0
1310	40	39	1	/	0	0	c	39	113	71	0	3	0.5	1	39.2857	1	/	0	2	0	0	0		0
1311	28	39	1	/	0	0	b	39	109	61	0	1	No Data	0	39.1429	1	/	0	0	0	0	0		0
1312	35	39	1	/	0	0	b	39	116	73	0	1	No Data	0	39.1429	1	/	0	0	0	0	0		0
1313	28	35.8571	13	/	0	0	c	35.8571	123	76	0	1	No Data	0	35.8571	1	/	0	0	0	0	1		0
1314	21	40.4286	1	/	0	0	b	40.4286	113	74	0	1	No Data	0	40.5714	1	/	0	0	0	0	1		0
1315	31	38.7143	1	/	0	0	b	38.7143	102	67	0	1	No Data	0	38.8571	1	/	0	0	0	0	0		0
1316	32	37.2857	13	/	0	0	c	37.2857	108	61	0	4	1	1	37.2857	1	/	0	2	0	0	0		0
1317	37	37.8571	1	/	0	0	b	37.8571	112	84	0	3	0.5	1	38	1	/	0	0	0	0	1		0
1318	30	39.4286	1	/	0	0	a	39.4286	123	75	0	1	No Data	0	40	1	/	0	2	0	0	0		0
1319	30	26	3	26	2	1	f	26	158	100	1	6	28.26	1	26.4286	1	1	0	0	0	2	1	1
1320	37	38	1	/	0	0	b	38	124	80	0	1	No Data	0	38.4286	1	/	0	0	0	0	1		0
1321	31	37.2857	1	/	0	0	b	37.2857	108	73	0	1	0.1	0	37.7143	1	/	0	0	0	0	1		0
1322	29	37.5714	10	/	0	0	b	37.5714	116	72	0	1	No Data	0	38.2857	1	/	0	0	0	0	0		0
1323	39	35.7143	1	/	0	0	c	35.7143	111	77	0	3	0.3	1	36.1429	1	/	0	0	0	0	1		0
1324	31	38.8571	2	/	0	0	b	38.8571	115	74	0	3	0.3	1	39.2857	1	/	0	2	0	0	0		0
1325	25	37.4286	4	/	0	0	b	37.4286	117	77	0	3	0.3	1	37.5714	1	/	0	0	0	0	0		0
1326	29	29	2	/	0	0	b	29	121	85	0	1	0.2	0	29.5714	0	/	0	2	0	0	0		0
1327	28	39.5714	7	/	0	0	b	39.5714	122	89	0	1	No Data	0	39.7143	1	/	0	0	0	0	1		0
1328	27	36.4286	2	/	0	0	a	36.4286	143	98	1	1	No Data	0	36.8571	1	/	0	2	2	2	0		0
1329	39	30.7143	7	/	0	0	b	30.7143	120	75	0	1	No Data	0	31.8571	0	/	0	2	0	0	0		0
1330	29	40.2857	7	/	0	0	b	40.2857	112	76	0	1	No Data	0	40.2857	1	/	0	0	0	0	1		0
1331	28	38.2857	1	/	0	0	b	38.2857	105	62	0	1	No Data	0	38.4286	1	/	0	0	0	0	1		0
1332	38	37.5714	1	/	0	0	c	37.5714	112	76	0	1	0.5	1	38	1	/	0	0	0	0	0		0
1333	32	38.2857	1	/	0	0	b	38.2857	118	72	0	1	No Data	0	38.4286	1	/	0	2	0	0	1		0
1334	37	38.4286	1	/	0	0	c	38.4286	110	80	0	1	No Data	0	38.5714	1	/	0	0	0	0	1		0
1335	41	38.2857	1	/	0	0	b	38.2857	112	73	0	1	No Data	0	38.5714	1	/	0	0	0	0	1		0
1336	26	39	1	/	0	0	b	39	103	61	0	1	No Data	0	39.1429	1	/	0	2	0	0	1		0
1337	38	39	1	/	0	0	b	39	109	67	0	1	0.5	1	39.1429	1	/	0	0	0	0	0		0
1338	25	40	2	/	0	0	a	40	116	77	0	1	No Data	0	40.1429	1	/	0	0	0	0	1		0
1339	39	35.1429	4	/	0	0	b	35.1429	112	76	0	1	0.3	1	35.2857	1	/	0	0	0	0	1		0
1340	34	38.4286	1	/	0	0	b	38.4286	127	86	0	1	0.3	1	38.7143	1	/	0	0	0	0	1		0
1341	33	31.8571	2	32	1	0	b	31.8571	155	107	1	1	0.1	0	31.8571	1	1	0	0	2	2	0	0
1342	29	39.8571	2	/	0	0	b	39.8571	121	69	0	1	No Data	0	39.8571	1	/	0	0	0	0	0		0
1343	30	30.5714	7	/	0	0	b	30.5714	147	99	1	1	No Data	0	30.5714	1	/	0	0	0	2	1		0
1344	27	37.2857	2	/	0	0	b	37.2857	128	78	0	1	No Data	0	37.2857	1	/	0	0	0	0	0		0
1345	39	40	7	/	0	0	b	40	129	86	0	1	No Data	0	40.5714	1	/	0	0	0	0	0		0
1346	39	24.5714	14	24.5714	2	1	f	24.5714	160	100	1	5	5.89	1	24.7143	1	1	0	0	1	1	0	1
1347	36	29.1429	2	/	0	0	b	29.1429	114	71	0	1	0.3	1	29.2857	1	/	0	0	0	0	0		0
1348	35	33.5714	2	/	0	0	b	33.5714	128	78	0	1	No Data	0	33.5714	1	/	0	2	0	0	0		0
1349	29	28.7143	8	/	0	0	b	28.7143	112	62	0	1	No Data	0	28.8571	1	/	0	0	0	0	1		0
1350	33	38.1429	1	/	0	1	e	38.1429	122	74	0	1	0.5	1	38.2857	1	/	0	0	0	2	1		1
1351	28	37.4286	1	/	0	0	b	37.4286	122	74	0	1	0.3	1	38	1	/	0	0	0	0	1		0
1352	33	36.1429	1	/	0	0	c	36.1429	125	89	0	3	0.5	1	36.2857	1	/	1	0	0	0	1		0
1353	39	38.7143	1	/	0	0	b	38.7143	101	83	0	1	0.2	0	39.1429	1	/	0	0	0	0	1		0
1354	29	40.2857	1	/	0	0	b	40.2857	138	81	0	1	No Data	0	40.7143	1	/	0	0	0	0	0		0
1355	34	38.8571	1	/	0	0	c	38.8571	120	89	0	3	0.3	1	39.2857	1	/	0	0	0	0	0		0
1356	32	36.4286	1	/	0	0	b	36.4286	127	79	0	1	0.1	0	36.8571	1	/	0	0	0	0	0		0
1357	28	38.2857	1	/	0	0	b	38.2857	122	69	0	1	0.1	0	38.2857	1	/	0	0	0	0	0		0
1358	41	38.2857	1	/	0	0	b	39	110	70	0	1	No Data	0	39.4286	1	/	0	0	0	0	1		0
1359	32	25.2857	3	25.2857	1	1	e	25.2857	154	92	1	3	6	1	25.2857	1	1	0	0	1	2	0	1
1360	33	35.1429	1	35.1429	2	1	f	35.1429	166	103	1	5	15.82	1	35.5714	1	1	0	0	0	1	1	1
1361	35	37.7143	2	/	0	0	b	37.7143	103	62	0	1	No Data	0	37.7143	1	/	0	2	0	0	0		0
1362	23	39.8571	2	/	0	0	b	39.8571	114	61	0	0	No Data		40	1	/	0	0	0	0	1		0
1363	35	38.4286	7	/	0	0	b	38.4286	112	69	0	1	No Data	0	38.5714	1	/	0	0	0	0	1		0
1364	28	40.5714	1	/	0	0	c	40.5714	109	61	0	1	No Data	0	40.8571	1	/	0	0	0	0	1		0
1365	30	41.2857	1	/	0	0	c	41.2857	99	67	0	1	0.1	0	41.4286	1	/	0	0	0	0	0		0
1366	30	36.5714	1	/	0	0	c	36.5714	124	79	0	3	0.5	1	36.8571	1	/	0	0	0	0	0		0
1367	33	35.1429	16	35.1429	2	1	f	35.1429	140	101	1	5	No Data	1	35.1429	1	1	0	0	0	2	0	1
1368	34	38.5714	7	/	0	0	c	38.5714	102	70	0	0	No Data		39.5714	1	/	0	0	0	0	0		0
1369	33	38.7143	1	/	0	0	b	38.7143	106	61	0	1	0.2	0	38.8571	1	/	0	0	0	0	0		0
1370	30	29.5714	2	/	0	0	b	29.5714	120	75	0	1	No Data	0	30	1	/	0	0	0	0	0		0
1371	40	38.1429	1	/	0	0	a	38.1429	139	66	0	3	0.3	1	38.5714	1	/	0	0	0	0	0		0
1372	37	38.7143	1	/	0	0	a	38.7143	102	61	0	1	No Data	0	39.1429	1	/	0	0	0	0	1		0
1373	44	38.5714	7	/	0	0	c	38.5714	131	80	0	0	No Data		38.5714	1	/	0	0	0	0	1		0
1374	34	37.4286	2	/	0	0	b	37.4286	114	76	0	1	No Data	0	37.4286	1	/	0	0	0	0	1		0
1375	33	39.2857	1	/	0	0	b	39.2857	124	87	0	1	No Data	0	39.7143	1	/	0	0	0	0	0		0
1376	37	38.7143	1	/	0	0	b	38.7143	126	86	0	1	No Data	0	39.1429	1	/	0	2	0	0	0		0
1377	29	38.2857	1	/	0	0	b	38.4286	125	77	0	1	No Data	0	38.8571	1	/	0	0	0	0	1		0
1378	28	39	7	/	0	0	b	39.1429	118	75	0	3	0.3	1	39.1429	1	/	0	0	0	0	1		0
1379	26	39.1429	1	/	0	0	b	39.1429	127	87	0	1	No Data	0	39.2857	1	/	0	0	0	0	0		0
1380	25	39.7143	1	/	0	0	b	39.7143	118	76	0	1	0.2	0	39.8571	1	/	0	0	0	0	1		0
1381	33	37.8571	1	38	1	0	b	37.8571	112	74	0	1	No Data	0	38	1	2	0	0	1	2	1	0
1382	26	40.4286	1	/	0	0	b	40.4286	112	74	0	1	No Data	0	41.1429	1	/	0	0	0	0	1		0
1383	29	40	1	/	0	0	b	40.1429	118	69	0	1	No Data	0	40.2857	1	/	0	0	0	0	0		0
1384	26	37.8571	2	37.8571	1	1	e	37.8571	169	97	1	4	No Data	1	37.8571	1	2	0	0	1	2	1	1
1385	38	38	1	/	0	0	b	38	120	82	0	1	No Data	0	38.1429	1	/	0	0	0	0	0		0
1386	29	38.4286	1	/	0	0	b	38.4286	122	76	0	1	No Data	0	38.5714	1	/	0	2	0	0	1		0
1387	44	38	1	/	0	0	b	38.2857	100	76	0	1	No Data	0	38.4286	1	/	0	0	0	0	0		0
1388	36	39.7143	1	/	0	0	b	39.7143	138	84	0	3	0.3	1	39.8571	1	/	0	2	0	0	1		0
1389	30	31.8571	3	31.8571	2	1	f	31.8571	165	99	1	5	6	1	34	1	1	0	2	0	2	0	1
1390	22	38.2857	3	38.2857	2	0	b	38.2857	145	95	1	3	0.25	1	38.4286	1	2	0	0	0	2	1	0
1391	20	34.5714	7	/	0	0	a	34.5714	128	79	0	1	No Data	0	39.8571	1	/	0	0	0	0	0		0
1392	31	38.4286	3	/	0	0	a	38.4286	131	93	1	3	0.7	1	38.5714	1	/	0	0	2	2	1		0
1393	33	28.8571	3	28.8571	2	1	f	28.8571	188	115	1	6	11.14	1	29.8571	1	1	0	2	0	2	1	1
1394	29	39.4286	8	/	0	0	a	39.4286	131	78	0	1	No Data	0	39.5714	1	/	0	0	0	0	0		0
1395	30	33.7143	13	/	0	0	b	33.7143	130	79	0	3	0.7	1	33.8571	1	/	0	0	0	0	0		0
1396	33	39.4286	2	/	0	0	a	39.4286	133	79	0	1	No Data	0	39.4286	1	/	0	0	0	0	0		0
1397	38	38.4286	7	/	0	0	a	38.4286	114	82	0	3	0.3	1	38.4286	1	/	0	0	0	0	0		0
1398	45	40	2	/	0	0	b	40	115	80	0	3	0.3	1	40	1	/	0	0	0	0	1		0
1399	26	37.5714	7	/	0	0	c	37.5714	130	88	0	0	No Data		37.7143	1	/	0	0	0	0	0		0
1400	25	40	7	/	0	0	a	40	122	74	0	1	No Data	0	40.2857	1	/	0	0	0	0	0		0
1401	34	38.8571	1	/	0	0	a	38.8571	121	75	0	1	0.1	0	39	1	/	0	0	0	0	1		0
1402	30	40.7143	1	40.7143	1	1	f	40.7143	146	113	1	5	3	1	40.8571	1	2	0	0	0	2	1	1
1403	27	38	1	38	2	1	f	38	144	101	1	6	No Data	1	38.1429	1	2	0	2	0	2	0	1
1404	35	40.5714	1	/	0	0	b	40.5714	91	61	0	1	0.2	0	41.1429	1	/	0	0	0	0	0		0
1405	29	36.5714	1	/	0	0	b	36.5714	115	77	0	3	0.7	1	36.8571	1	/	0	0	0	0	1		0
1406	29	36.4286	3	36.4286	2	0	c	36.4286	142	104	1	4	1.19	1	36.5714	1	1	0	2	0	2	0	0
1407	30	38	1	/	0	0	b	38	112	68	0	1	0.2	0	38.2857	1	/	0	0	0	0	1		0
1408	26	37	13	/	0	0	b	37	130	84	0	4	1	1	37.4286	1	/	0	0	0	0	0		0
1409	28	37	13	/	0	0	c	37	129	83	0	3	0.3	1	37.4286	1	/	0	2	0	0	1		0
1410	38	38.5714	1	/	0	0	b	38.5714	118	72	0	1	No Data	0	38.7143	1	/	0	0	0	0	0		0
1411	31	37.8571	3	37.8571	1	0	b	37.8571	153	99	1	3	No Data	1	38.1429	1	2	0	2	0	2	0	0
1412	23	30.8571	3	30.8571	2	1	f	31.1429	153	112	1	6	26.95	1	31.1429	1	1	0	0	0	2	1	1
1413	29	25.8571	2	/	0	0	c	26	114	70	0	3	0.13	1	26.8571	0	/	0	2	0	0	0		0
1414	32	24.2857	2	/	0	0	b	24.4286	97	61	0	1	No Data	0	24.5714	0	/	0	0	0	0	1		0
1415	30	40.4286	1	/	0	0	a	40.5714	102	68	0	1	0.2	0	40.7143	1	/	0	0	0	0	0		0
1416	25	38.5714	1	/	0	0	a	38.7143	136	81	0	3	0.3	1	38.7143	1	/	0	0	0	0	1		0
1417	24	40.7143	7	/	0	0	b	40.7143	133	80	0	1	No Data	0	40.8571	1	/	0	0	0	0	1		0
1418	28	38.4286	2	/	0	0	a	38.4286	115	74	0	3	0.3	1	38.4286	1	/	0	0	0	0	1		0
1419	34	40.2857	1	/	0	0	b	40.2857	124	77	0	3	0.5	1	40.4286	1	/	0	0	0	0	0		0
1420	39	38.8571	7	/	0	0	b	38.8571	106	77	0	3	0.3	1	39	1	/	0	0	0	0	0		0
1421	27	38.1429	16	/	0	0	b	38.1429	118	68	0	1	No Data	0	38.2857	1	/	0	0	0	0	0		0
1422	36	39.2857	2	/	0	0	b	39.2857	123	81	0	1	0.1	0	39.2857	1	/	0	2	0	0	0		0
1423	25	39.1429	1	/	0	0	c	39.1429	118	85	0	3	0.3	1	39.2857	1	/	0	2	0	0	1		0
1424	30	29.4286	2	/	0	0	b	29.4286	114	65	0	1	No Data	0	30.1429	0	/	0	0	0	0	1		0
1425	33	38.2857	1	/	0	0	a	38.2857	119	82	0	1	No Data	0	38.4286	1	/	0	0	0	0	1		0
1426	39	37.8571	7	/	0	0	a	37.8571	137	68	0	3	0.5	1	38.5714	1	/	0	0	0	0	0		0
1427	34	40.5714	7	/	0	0	b	40.5714	130	88	0	1	0.1	0	40.5714	1	/	0	0	0	0	1		0
1428	28	34	8	/	0	0	b	34	114	76	0	4	2	1	34.4286	0	/	0	2	0	0	1		0
1429	36	38.2857	1	/	0	0	b	38.2857	128	76	0	3	0.3	1	38.7143	1	/	0	2	0	0	1		0
1430	37	38.5714	1	/	0	0	b	38.5714	110	70	0	1	0.2	0	39	1	/	0	0	0	0	0		0
1431	36	38.8571	1	/	0	0	a	38.8571	120	64	0	1	No Data	0	39.2857	1	/	0	0	0	0	1		0
1432	30	36.1429	2	/	0	0	b	36.1429	139	89	0	4	1	1	36.1429	1	/	0	0	0	0	0		0
1433	36	29.8571	2	/	0	1	e	29.8571	119	72	0	1	No Data	0	30.5714	0	/	0	0	0	0	0		1
1434	40	26.4286	2	/	0	0	b	26.4286	106	62	0	1	No Data	0	27	1	/	0	0	0	0	0		0
1435	30	40.2857	1	/	0	0	b	40.2857	122	84	0	1	No Data	0	40.4286	1	/	0	0	0	0	0		0
1436	26	39.8571	1	/	0	0	b	39.8571	137	81	0	3	0.7	1	40.4286	1	/	0	0	0	0	1		0
1437	33	39	1	/	0	0	b	39	106	84	0	1	0.2	0	39.4286	1	/	0	0	0	0	0		0
1438	27	41.1429	1	/	0	0	a	41.1429	120	70	0	1	No Data	0	41.1429	1	/	0	0	0	0	1		0
1439	30	37.7143	1	/	0	0	a	37.7143	138	86	0	1	No Data	0	38.1429	1	/	0	0	0	0	1		0
1440	34	38.4286	1	/	0	0	a	38.4286	96	61	0	1	No Data	0	38.5714	1	/	0	0	0	0	1		0
1441	24	38	1	/	0	0	a	38.2857	117	77	0	0	No Data		38.4286	1	/	0	0	0	0	1		0
1442	32	38.5714	3	38.5714	1	0	b	38.8571	148	95	1	1	0.2	0	39	1	2	0	0	0	2	1	0
1443	34	39	2	/	0	0	b	39	117	77	0	1	No Data	0	39.2857	1	/	0	0	0	0	0		0
1444	35	21.7143	2	/	0	0	b	21.7143	116	77	0	0	0.2	0	22.1429	1	/	0	0	0	0	1		0
1445	31	22	6	/	0	0	b	22	113	77	0	1	1	1	22.5714	0	/	0	2	0	0	1		0
1446	41	37.7143	2	/	0	0	a	37.7143	130	79	0	1	No Data	0	37.8571	1	/	0	0	0	0	1		0
1447	24	40.5714	2	/	0	0	b	40.5714	131	85	0	4	1	1	40.7143	1	/	0	0	0	0	1		0
1448	30	37	1	/	0	0	b	37	112	75	0	1	No Data	0	37.1429	1	/	0	0	0	0	0		0
1449	34	37.8571	1	/	0	0	a	37.8571	123	75	0	1	No Data	0	38	1	/	0	0	0	0	0		0
1450	35	39.4286	1	/	0	0	a	39.4286	117	74	0	3	0.3	1	39.5714	1	/	0	0	0	0	0		0
1451	39	38.5714	1	/	0	1	f	38.5714	117	70	0	3	0.3	1	38.7143	1	/	0	2	0	0	0		1
1452	28	40.1429	1	/	0	1	e	40.1429	114	78	0	1	No Data	0	40.5714	1	/	0	2	0	2	0		1
1453	34	39.5714	7	/	0	0	b	39.5714	120	86	0	1	No Data	0	39.7143	1	/	0	0	0	0	0		0
1454	28	33.8571	7	/	0	0	b	33.8571	112	69	0	1	No Data	0	34.1429	0	/	0	0	0	0	1		0
1455	31	39.7143	7	/	0	1	e	39.7143	112	66	0	3	0.3	1	39.8571	1	/	0	0	0	2	1		1
1456	32	39.1429	2	/	0	0	b	39.1429	113	74	0	0	No Data		39.2857	1	/	0	0	0	0	0		0
1457	28	38.5714	1	/	0	0	b	38.5714	125	85	0	1	0.2	0	38.7143	1	/	0	0	0	0	0		0
1458	35	38	1	/	0	0	b	38	106	68	0	1	No Data	0	38.1429	1	/	0	0	0	0	1		0
1459	33	37.7143	1	/	0	0	b	37.7143	114	79	0	3	0.3	1	37.8571	1	/	0	0	0	0	1		0
1460	26	38.5714	1	/	0	0	b	38.5714	131	87	0	1	No Data	0	38.7143	1	/	0	0	0	0	0		0
1461	34	31	2	/	0	0	a	31	118	78	0	1	No Data	0	31.1429	1	/	0	0	0	0	1		0
1462	34	28.2857	13	28.2857	2	0	b	28.2857	151	90	1	4	1.27	1	28.2857	1	1	0	0	0	2	0	0
1463	38	39.8571	7	/	0	0	b	39.8571	114	63	0	1	No Data	0	40	1	/	0	0	0	0	1		0
1464	30	38.7143	1	/	0	0	b	38.7143	128	87	0	1	0.2	0	38.8571	1	/	0	0	0	0	0		0
1465	43	37.7143	1	/	0	0	a	37.7143	109	77	0	1	0.1	0	38.5714	1	/	0	0	0	0	1		0
1466	35	38.2857	1	/	0	0	a	38.2857	126	68	0	1	0.1	0	38.2857	1	/	0	0	0	0	0		0
1467	31	38.7143	1	/	0	0	b	38.7143	136	85	0	1	No Data	0	39.1429	1	/	0	0	0	0	1		0
1468	24	36.8571	1	/	0	0	b	36.8571	116	65	0	0	No Data		37.2857	1	/	0	0	0	0	0		0
1469	28	39.8571	2	39.8571	1	1	f	39.8571	168	98	1	4	No Data	1	40	1	2	0	2	2	2	0	1
1470	22	32.2857	4	/	0	0	a	32.2857	115	60	0	1	No Data	0	33.2857	0	/	0	0	0	0	0		0
1471	33	30.1429	2	/	0	0	a	30.1429	116	69	0	1	No Data	0	30.4286	0	/	0	0	0	0	0		0
1472	37	38.4286	2	/	0	0	b	38.4286	117	76	0	0	No Data		38.5714	1	/	0	0	0	0	1		0
1473	29	36.7143	4	/	0	0	b	36.7143	129	65	0	1	No Data	0	36.7143	1	/	0	0	0	0	0		0
1474	31	41.1429	1	/	0	0	c	41.1429	115	75	0	3	0.1	1	41.4286	1	/	0	0	0	0	0		0
1475	36	38.7143	1	/	0	0	b	38.7143	130	84	0	0	No Data		38.7143	1	/	0	2	0	0	0		0
1476	30	37.7143	1	/	0	0	b	37.7143	102	70	0	3	0.3	1	38	1	/	0	0	0	0	0		0
1477	34	38	1	/	0	0	a	38.1429	114	77	0	1	No Data	0	38.2857	1	/	0	2	0	0	1		0
1478	36	25.5714	2	/	0	0	a	25.5714	107	74	0	1	No Data	0	25.7143	0	/	0	0	0	0	1		0
1479	28	38.7143	1	/	0	0	b	38.7143	120	76	0	1	No Data	0	38.8571	1	/	0	2	0	0	1		0
1480	33	39.8571	2	/	0	0	c	39.8571	109	70	0	0	No Data		40.7143	1	/	0	0	0	0	1		0
1481	26	37	2	/	0	0	b	37	128	86	0	1	No Data	0	37	1	/	0	0	0	0	0		0
1482	29	40.2857	1	/	0	0	b	40.2857	120	78	0	1	No Data	0	40.5714	1	/	0	0	0	0	1		0
1483	40	39	7	/	0	0	b	39	101	67	0	1	No Data	0	39.1429	1	/	0	0	0	0	0		0
1484	23	39	1	/	0	0	c	39	124	80	0	0	No Data		39.2857	1	/	0	2	0	0	1		0
1485	30	29.8571	7	/	0	0	b	29.8571	110	91	1	1	No Data	0	29.8571	1	/	0	0	0	2	1		0
1486	30	30.4286	4	30.4286	2	0	b	30.4286	158	96	1	1	No Data	0	30.5714	1	1	0	0	0	2	1	0
1487	22	30.8571	16	/	0	0	b	30.8571	126	76	0	1	No Data	0	32.7143	0	/	0	0	0	0	1		0
1488	26	26.7143	2	/	0	0	b	26.7143	110	66	0	1	No Data	0	27	0	/	0	0	0	0	1		0
1489	24	33	2	/	0	0	b	33	120	73	0	1	No Data	0	33.2857	0	/	0	0	0	0	1		0
1490	34	33.7143	2	/	0	0	b	33.7143	129	69	0	1	No Data	0	33.8571	0	/	0	0	0	0	0		0
1491	32	38.2857	1	/	0	0	c	38.2857	128	84	0	3	0.5	1	38.4286	1	/	0	2	0	0	1		0
1492	39	39.1429	1	/	0	0	b	39.1429	120	74	0	1	0.2	0	39.4286	1	/	0	0	0	0	1		0
1493	32	37.1429	1	37.1429	1	0	b	37.1429	142	93	1	3	No Data	1	37.7143	1	2	0	0	0	2	1	0
1494	34	37	1	/	0	0	c	37	106	54	0	0	No Data		37.1429	1	/	0	2	0	0	1		0
1495	32	38.4286	1	/	0	0	c	38.4286	131	86	0	4	1	1	38.5714	1	/	0	2	0	0	0		0
1496	39	38.4286	1	/	0	0	a	38.4286	120	77	0	1	No Data	0	38.5714	1	/	0	0	0	0	1		0
1497	27	40	7	/	0	0	b	40	117	83	0	1	0.1	0	40.1429	1	/	0	0	0	0	0		0
1498	36	38.4286	7	/	0	0	b	38.4286	138	88	0	1	No Data	0	38.4286	1	/	0	1	0	0	0		0
1499	37	36	7	/	0	1	e	36	119	75	0	3	0.7	1	36	1	/	0	0	0	2	0		1
1500	34	38.1429	1	/	0	0	b	38.1429	109	61	0	1	No Data	0	38.2857	1	/	0	1	0	0	0		0
1501	39	38	1	/	0	0	a	38	118	72	0	1	No Data	0	38.4286	1	/	0	0	0	0	0		0
1502	35	38.8571	1	/	0	0	b	38.8571	110	61	0	2	No Data	0	39.2857	1	/	0	0	0	0	0		0
1503	36	36.2857	3	36.2857	2	1	e	36.2857	158	74	1	1	No Data	0	36.2857	1	1	0	0	0	2	1	1
1504	28	35.1429	2	/	0	0	b	35.1429	123	80	0	3	0.3	1	35.4286	0	/	0	0	0	0	1		0
1505	28	25.7143	7	/	0	0	a	25.7143	132	80	0	0	No Data		26.7143	0	/	0	1	0	0	0		0
1506	25	38.5714	7	/	0	1	f	38.5714	118	66	0	4	2	1	38.7143	1	/	0	0	0	2	1		1
1507	30	39.1429	2	/	0	0	b	39.1429	122	72	0	0	0.1	0	39.4286	1	/	0	0	0	0	0		0
1508	38	37.4286	1	/	0	0	b	37.4286	109	68	0	0	No Data		37.5714	1	/	0	0	0	0	0		0
1509	32	39.7143	1	/	0	0	b	39.7143	107	79	0	0	No Data		39.8571	1	/	0	0	0	0	1		0
1510	35	40.2857	7	/	0	0	b	40.2857	116	81	0	3	0.3	1	40.4286	1	/	0	2	0	0	1		0
1511	35	38.2857	1	/	0	0	b	38.2857	126	80	0	1	No Data	0	38.4286	1	/	0	0	0	0	1		0
1512	47	38.7143	1	/	0	0	b	38.7143	113	78	0	1	No Data	0	39	1	/	0	0	0	0	1		0
1513	28	26.5714	4	/	0	0	c	26.5714	116	73	0	1	0.2	0	27.4286	1	/	0	0	0	0	0		0
1514	30	39	1	/	0	0	b	39	117	84	0	1	0.1	0	39.1429	1	/	0	0	0	0	1		0
1515	29	39.7143	1	/	0	0	b	39.7143	105	70	0	1	0.1	0	39.8571	1	/	0	0	0	0	0		0
1516	30	39.2857	1	/	0	0	a	39.2857	100	80	0	3	0.3	1	39.5714	1	/	0	0	0	0	1		0
1517	41	38.4286	1	/	0	0	b	38.4286	115	63	0	1	No Data	0	38.7143	1	/	0	2	0	0	1		0
1518	30	39.8571	2	/	0	0	c	39.8571	118	75	0	1	0.2	0	40	1	/	0	0	0	0	0		0
1519	26	37.5714	1	/	0	0	b	37.5714	92	57	0	1	No Data	0	37.8571	1	/	0	0	0	0	1		0
1520	31	39	1	/	0	0	b	39	127	88	0	1	0.2	0	39.1429	1	/	0	2	0	0	0		0
1521	28	36.7143	4	/	0	0	b	36.7143	124	76	0	3	0.5	1	37	1	/	0	0	0	0	1		0
1522	31	24.8571	6	/	0	0	a	24.8571	134	79	0	3	0.3	1	25.1429	0	/	0	0	0	0	0		0
1523	25	32.4286	2	/	0	0	b	32.4286	112	72	0	3	0.5	1	32.8571	0	/	0	0	0	0	1		0
1524	29	31.4286	2	/	0	0	b	31.4286	124	77	0	1	No Data	0	32	1	/	0	1	0	0	0		0
1525	28	35.7143	2	/	0	0	b	35.7143	103	64	0	1	No Data	0	36	1	/	0	0	0	0	1		0
1526	29	38.2857	7	/	0	0	b	38.2857	112	72	0	1	No Data	0	38.4286	1	/	0	2	0	0	1		0
1527	22	41	1	/	0	0	b	41	130	76	0	1	No Data	0	41.1429	1	/	0	0	0	0	1		0
1528	26	39.8571	9	/	0	0	c	39.8571	108	73	0	1	No Data	0	40.1429	1	/	0	0	0	0	1		0
1529	29	40.1429	7	/	0	0	b	40.1429	92	61	0	0	No Data		40.2857	1	/	0	0	0	0	1		0
1530	29	39	1	/	0	0	b	39	115	71	0	1	0.2	0	39.1429	1	/	0	0	0	0	0		0
1531	39	37	1	/	0	0	b	37	136	95	1	1	No Data	0	37.1429	1	/	0	0	0	2	1		0
1532	35	40.1429	7	/	0	0	b	40.1429	110	71	0	0	No Data		40.2857	1	/	0	0	0	0	0		0
