# Supplementary material for: Late pregnancy screening for preeclampsia with a urinary point-of-care test for misfolded proteins
Source: PLoS One. 2020 May 20;15(5):e0233214. doi: 10.1371/journal.pone.0233214 (PMC7239432; doi:10.1371/journal.pone.0233214)
Supplement: S2 Data — (XLSX) [file pone.0233214.s003.xlsx]

## Sheet: Sheet1
ID	Preeclampsia Diagnosis According to Guideline (0, Normal; 1, Mild PE; 2, sPE)	CapCord Test (0, Negative; 1, Positive)	CRR
16	2	1	0.4065
17	2	1	0.9861
28	2	1	0.3946
29	2	0	0.1774
40	2	1	0.9039
43	2	1	0.5262
44	2	1	0.3262
61	0	1	0.1418
78	1	0	0.084
96	2	1	0.9574
97	2	1	0.554
113	2	1	0.971
142	1	1	0.9385
173	2	1	0.3793
174	2	1	0.4378
192	1	1	0.684
203	0	1	0.3219
204	0	1	0.1125
208	2	1	0.2525
234	0	1	0.15
247	2	1	0.3592
250	2	1	0.2906
251	2	1	0.3335
271	2	1	0.6242
276	2	1	0.9659
281	2	1	0.9867
284	0	1	0.503
357	0	1	0.164
368	1	1	0.5686
382	1	1	0.0711
390	0	1	0.137
403	2	0	0.2176
404	0	1	0.3638
406	1	1	0.2088
419	2	1	0.2391
448	2	1	0.5602
462	0	1	0.121
501	0	1	0.3784
514	2	1	0.1498
521	0	1	0.35
539	2	0	0.2192
542	0	1	0.1643
549	2	1	0.6623
564	0	1	0.0758
568	2	1	0.549
577	0	1	0.122
590	1	0	0.1228
669	0	1	0.9576
670	2	1	0.1304
674	2	1	0.4288
679	0	1	0.1988
681	2	1	0.7212
694	1	1	0.2224
756	1	0	0.1177
794	0	1	0.2566
799	0	1	0.219
801	2	1	0.1403
803	0	1	0.2169
816	2	1	0.128
841	1	0	0.0833
847	2	1	0.9899
870	1	0	0.1315
897	0	1	0.2827
907	0	1	0.1369
921	0	1	0.1603
926	2	0	0.1005
957	2	1	0.3631
964	0	1	0.1804
970	2	0	0.1949
1014	0	1	0.1467
1025	1	0	0.1244
1028	1	0	0.1714
1033	2	1	0.8811
1041	1	0	0.0885
1053	0	1	0.2481
1058	1	1	0.6871
1070	0	0	0.1146
1071	0	0	0.0918
1072	0	0	0.1042
1073	0	0	0.1047
1074	0	0	0.1333
1075	0	0	0.1429
1076	0	0	0.0583
1077	0	0	0.145
1078	0	0	0.1153
1079	0	0	0.1797
1080	0	0	0.1164
1081	0	0	0.2324
1082	0	0	0.2151
1083	0	0	0.0742
1084	0	0	0.0773
1116	0	1	0.1177
1125	1	1	0.137
1129	0	1	0.0849
1130	2	0	0.0865
1134	0	0	0.0665
1135	0	0	0.0739
1136	0	0	0.0647
1137	0	0	0.0731
1138	0	0	0.0748
1139	0	0	0.1036
1140	0	0	0.1099
1141	0	0	0.1368
1148	2	0	0.0966
1149	2	1	0.6874
1158	0	0	0.0878
1159	0	0	0.1519
1160	0	0	0.0944
1161	0	0	0.1005
1162	2	1	0.9254
1163	2	1	0.0908
1164	0	0	0.0659
1165	0	0	0.0799
1166	0	0	0.0679
1167	0	0	0.0515
1168	0	0	0.0972
1169	0	0	0.0873
1172	0	0	0.1384
1173	0	0	0.1158
1174	0	0	0.2115
1175	0	0	0.7266
1178	0	0	0.1759
1179	0	0	0.0751
1180	0	0	0.0862
1181	0	0	0.069
1182	0	0	0.0892
1183	0	0	0.0935
1184	0	0	0.0841
1185	0	0	0.1582
1186	0	0	0.0997
1187	0	0	0.13
1188	0	0	0.2122
1189	0	0	0.4474
1190	0	0	0.1386
1191	0	0	0.1491
1192	0	0	0.0887
1193	0	0	0.0899
1194	0	0	0.0788
1195	0	0	0.1403
1196	0	0	0.1178
1197	0	0	0.0841
1198	0	0	0.0846
1199	2	1	0.072
1200	1	1	0.0953
1201	2	1	0.8314
1202	2	1	0.1529
1203	0	0	0.0859
1204	0	0	0.1409
1205	0	1	0.154
1216	2	0	0.1114
1247	0	1	0.082
1250	1	0	0.113
1261	0	0	0.2082
1262	0	0	0.1471
1263	0	0	0.1058
1264	0	0	0.1124
1265	0	0	0.1018
1266	0	0	0.2615
1267	0	0	0.1658
1268	0	0	0.106
1269	0	0	0.1011
1270	0	0	0.0645
1271	0	0	0.0785
1272	0	0	0.0986
1273	0	0	0.115
1274	0	0	0.3946
1275	0	0	0.2054
1276	0	0	0.1709
1279	2	1	0.2242
1301	2	1	0.8986
1306	0	0	0.1264
1307	0	0	0.1638
1308	0	0	0.1508
1309	0	0	0.1023
1310	0	0	0.1407
1311	0	0	0.1033
1312	0	0	0.1279
1313	0	0	0.1143
1314	0	0	0.0931
1315	0	0	0.1024
1316	0	0	0.218
1317	0	0	0.1383
1318	0	0	0.132
1319	2	1	0.2646
1320	0	0	0.0973
1321	0	0	0.0859
1322	0	0	0.112
1323	0	0	0.1165
1324	0	0	0.1596
1325	0	0	0.1126
1326	0	0	0.0836
1327	0	0	0.1024
1328	0	0	0.0843
1329	0	0	0.1055
1341	1	0	0.1812
1346	2	1	0.1107
1350	0	1	0.0894
1360	2	1	0.9178
1381	1	0	0.0926
1384	1	1	0.095
1389	2	1	0.8562
1390	2	0	0.113
1402	1	1	0.8786
1403	2	1	0.9032
1406	2	0	0.1775
1411	1	0	0.0867
1417	0	0	0.3078
1418	0	0	0.2272
1419	0	0	0.0826
1420	0	0	0.1171
1421	0	0	0.1185
1422	0	0	0.1181
1423	0	0	0.1095
1424	0	0	0.092
1425	0	0	0.1004
1426	0	0	0.1156
1427	0	0	0.1058
1428	0	0	0.0951
1429	0	0	0.1248
1430	0	0	0.1451
1431	0	0	0.1394
1432	0	0	0.1621
1433	0	1	0.2712
1442	1	0	0.0758
1448	0	0	0.2342
1449	0	0	0.1275
1450	0	0	0.0788
1453	0	0	0.1191
1454	0	0	0.1438
1464	0	0	0.1337
1465	0	0	0.1775
1466	0	0	0.1085
1467	0	0	0.1629
1468	0	0	0.1454
1469	1	1	0.9566
1470	0	0	0.1205
1471	0	0	0.1401
1472	0	0	0.1804
1473	0	0	0.2325
1474	0	0	0.2488
1475	0	0	0.3576
1476	0	0	0.25
1477	0	0	0.1733
1478	0	0	0.2236
1479	0	0	0.0686
1480	0	0	0.1803
1481	0	0	0.1403
1482	0	0	0.0732
1483	0	0	0.1205
1484	0	0	0.1083
1485	0	0	0.1412
1487	0	0	0.1201
1488	0	0	0.1553
1489	0	0	0.6672
1490	0	0	0.1194
1491	0	0	0.0758
1492	0	0	0.0849
1494	0	0	0.0626
1499	0	1	0.1657
1503	2	1	0.2173
1506	0	1	0.5041
1527	0	0	0.0598
1528	0	0	0.1049
1529	0	0	0.1668
1530	0	0	0.0918
1531	0	0	0.0829
1532	0	0	0.1385
